# Supplementary material for: Post-pleistocene colonisation rather than the contemporary environment has most influenced the current population structure of Scottish Atlantic salmon (Salmo salar)
Source: PLoS One. 2025 Oct 1;20(10):e0333164. doi: 10.1371/journal.pone.0333164 (PMC12488018; doi:10.1371/journal.pone.0333164)
Supplement: S1 File — (XLSX) [file pone.0333164.s002.xlsx]

## Sheet: Information
This is the SeaSalar data
Site data tab contains site-specific data, such as river, site, date of collection, latlong, number of fish screened and unique population code.
	48 sites were screened
The "Genetic data" tab contains the genotypes for all the 1044 individuals screened.
	The data is in "Genalex" format. "Genalex" is an add-in that can be dowloaded here: https://biology-assets.anu.edu.au/GenAlEx/Welcome.html
	The top row consists of the number of microsatellite markers (33), number of samples (1044) and number of sites (48)
	From cell D1/D2 onwards, site names and number of samples per site are given
	Cell A2 contains a Title for the data
	The genotype data are detailed from cell A3 onwards. It contains a column with sample IDs, sample site and genotypes (alleles given as separate columns) of each individual for the 33 markers
	"0" stands for missing genotype

## Sheet: Site data
SiteID	Qced	Collection	Year	Country	River	Site	Latitude	Longitude	Region
Sco_Twe_Mid	28	2009-07-09	2009	Scotland	River Tweed	Middle Tweed Lower Pavilion	55.6004	-2.66655	Tweed
Sco_Twe_Man	27	2009-08-28	2009	Scotland	River Tweed	Manor Water	55.5789	-3.26398	Tweed
Sco_For_Low	20	2005-07-14	2005	Scotland	River Forth	Lower Teith	56.1713	-4.03739	Forth
Sco_For_Avo	26	2008-09-07	2008	Scotland	River Forth	Avon Dhu u/s, Duchray water	56.1817	-4.41017	Forth
Sco_Tay_Tum	30	2006-10-29	2006	Scotland	River Tay	Tummel	56.7019	-4.17258	Tay
Sco_Tay_Lun	29	2009-10-02	2009	Scotland	River Tay	Lunan Water	56.5452	-3.33418	Tay
Sco_Ssk_Fin	3	2008-09-25	2008	Scotland	River South Esk	South Esk - Finavon	56.7035	-2.82428	Esk
Sco_Nsk_W	26	2008-08-28	2008	Scotland	River North Esk	West Water	56.8013	-2.66744	Esk
Sco_Dee_Bel	28	2008	2008	Scotland	River Dee	Beltie Burn	57.0605	-2.56118	Dee
Sco_Don_Don_b	18	2008-09-24	2008	Scotland	River Don	Don - Mainstem	57.2447	-2.85226	Don
Sco_Dev_Bog	29	2008-09-02	2008	Scotland	River Deveron	River Bogie	57.403	-2.79858	Deveron_Bogie_Isla
Sco_Spy_Dul	22	2008	2008	Scotland	River Spey	River Dulnain	57.3029	-3.70142	Spey
Sco_Spy_Fes	29	2008-09-22	2008	Scotland	River Spey	River Feshie	57.0242	-3.8971	Spey
Sco_Nes_Oic	26	2008-08-13	2008	Scotland	River Ness	Oich	57.1243	-4.71677	Ness_Beauly
Sco_Bea_Bea	25	2008-09-29	2008	Scotland	River Beauly	Beauly	57.4546	-4.48935	Ness_Beauly
Sco_Con_Upp_b	26	2008-08-26	2008	Scotland	River Conon	Upper Meig	57.5441	-4.85083	Cromarty
Sco_Car_all	28	2008-07-02	2008	Scotland	River Carron (Bonar Bridge)	Abhainn a' Ghlinne Mhoir	57.8465	-4.66494	Kyle_of_Sutherland
Sco_Oyk_Oyk_d	25	2008-09-18	2008	Scotland	Oykel - Cassley - Shin System	River Oykel	57.9731	-4.64474	Kyle_of_Sutherland
Sco_Oyk_Shi_f	27	2008-08-22	2008	Scotland	Oykel - Cassley - Shin System	River Shin	58.0097	-4.39801	Kyle_of_Sutherland
Sco_Bro_Upp	14	2010-05-18	2010	Scotland	River Brora	Upper mainstem	58.0576	-4.08414	NE_Scotland
Sco_Hel_Low	24	2010-05-19	2010	Scotland	River Helmsdale	Lower mainstem	58.1428	-3.71042	NE_Scotland
Sco_Wic_Str	25	2010-06-10	2010	Scotland	Wick River	Strath Burn	58.4603	-3.29032	NE_Scotland
Sco_Thu_Upp	26	2010-06-10	2010	Scotland	River Thurso	Upper Mainstem	58.3168	-3.70666	NE_Scotland
Sco_Bor_Low	28	2010-06-08	2010	Scotland	River Borgie	Lower mainstem	58.4631	-4.30345	NE_Scotland
Sco_Dio_Mai	27	2006-03-06	2006	Scotland	River Dionard	Mainstem	58.4471	-4.86185	West_Sutherland
Sco_Abh_Grm	25	2006-01-12	2006	Scotland	Grimersta	Langavat 2 - Grimersta River	58.1665	-6.73987	Outer_Hebrides
Sco_Ste_Abh	28	2009-08-18	2009	Scotland	Steisavat	Abhainn an Uisge	57.793	-7.00202	Outer_Hebrides
Sco_How_Rog	21	2008-09-08	2008	Scotland	Howmore River	Rog, South Uist, Rog 4	57.2916	-7.34701	Outer_Hebrides
Sco_Lax_all	26	2005-07-01	2005	Scotland	River Laxford	River Laxford	58.3357	-4.90238	West_Sutherland
Sco_Ply_Mai	26	2006-05-07	2006	Scotland	River Polly	Mainstem	58.0654	-5.26373	West_Sutherland
Sco_Ker_all	28	2005-10-05	2005	Scotland	River Kerry	River Kerry - Wester Ross	57.6947	-5.65753	Wester_Ross
Sco_Tor_Tor	18	2007-10-08	2007	Scotland	River Torridon	Torridon	57.5536	-5.41802	Wester_Ross
Sco_Sni_Upp	22	2010-06-18	2010	Scotland	River Snizort	Upper Snyzart	57.4142	-6.29682	Skye
Sco_Gle_Gle	25	2002-09-04	2002	Scotland	Glenmore River	Glenmore	57.2127	-5.51445	Wester_Ross
Sco_Stn_all	27	2008-09-28	2008	Scotland	Strontian River	Mid Strontian river	56.7128	-5.54496	Lochaber
Sco_Awe_Awe	28	2007-10-01	2007	Scotland	River Awe	0	56.434	-5.21283	Argyll
Sco_Rue_Rue	25	2007-07-01	2007	Scotland	River Ruel	R.Ruel	56.0709	-5.15333	Argyll
Sco_Lev_Jam	26	2010-08-18	2010	Scotland	River Leven (Dunbartonshire)	Jamestown	55.9978	-4.57615	Loch_Lomond
Sco_Lev_End_b	26	2009-08-13	2009	Scotland	River Leven (Dunbartonshire)	Endrick Water	56.049	-4.16215	Loch_Lomond
Sco_Cly_All_a	29	2008-09-26	2008	Scotland	River Clyde	Allander Water	55.9273	-4.28229	Clyde
Sco_Cly_Cly	24	2009-10-05	2009	Scotland	River Clyde	River Clyde Mainstem	55.7302	-3.90594	Clyde
Sco_Gar_all	19	2003	2003	Scotland	River Garnock	Dusk Water	55.6855	-4.69695	Ayrshire
Sco_Ayr_Low	22	2009-08-06	2009	Scotland	River Ayr	Lower River Ayr mainstem	55.4808	-4.47288	Ayrshire
Sco_Sti_AB	30	2003-07-16	2003	Scotland	River Stinchar	R.Stinchar Main	55.13	-4.90959	Ayrshire
Sco_Wat_Mai_c	27	2008-09-22	2008	Scotland	Water of Luce	Main Water of Luce	54.9085	-4.84248	Galloway
Sco_Dek_Pol	27	2008-09-25	2008	Scotland	River Dee (Kirkcudbrightshire)	Polharrow Burn	55.1341	-4.19317	Galloway
Sco_Nit_Nit	26	2009-06-08	2009	Scotland	River Nith	River Nith	55.1179	-3.6293	Nith
Sco_Ann_mai	28	2009-07-22	2009	Scotland	River Annan	mainstem nr Millhouse Bridge	55.1537	-3.40969	Annan

## Sheet: genetic data
33	1044	48	26	25	14	22	30	26	3	22	14	18	26	21	26	21	23	24	23	24	25	12	23	22	22	28	25	23	26	19	25	26	23	15	21	17	18	26	12	25	22	27	24	5	21	29	25	23	20
Scotland_Extended_Baseline			Sco_Twe_Mid	Sco_Twe_Man	Sco_For_Low	Sco_For_Avo	Sco_Tay_Tum	Sco_Tay_Lun	Sco_Ssk_Fin	Sco_Nsk_W	Sco_Dee_Bel	Sco_Don_Don_b	Sco_Dev_Bog	Sco_Spy_Dul	Sco_Spy_Fes	Sco_Nes_Oic	Sco_Bea_Bea	Sco_Con_Upp_b	Sco_Car_all	Sco_Oyk_Oyk_d	Sco_Oyk_Shi_f	Sco_Bro_Upp	Sco_Hel_Low	Sco_Wic_Str	Sco_Thu_Upp	Sco_Bor_Low	Sco_Dio_Mai	Sco_Abh_Grm	Sco_Ste_Abh	Sco_How_Rog	Sco_Lax_all	Sco_Ply_Mai	Sco_Ker_all	Sco_Tor_Tor	Sco_Sni_Upp	Sco_Gle_Gle	Sco_Stn_all	Sco_Awe_Awe	Sco_Rue_Rue	Sco_Lev_Jam	Sco_Lev_End_b	Sco_Cly_All_a	Sco_Cly_Cly	Sco_Gar_all	Sco_Ayr_Low	Sco_Sti_AB	Sco_Wat_Mai_c	Sco_Dek_Pol	Sco_Nit_Nit
SampleID	Site	EST107_A1		EST19_A1		EST28_A1		EST68_A1		MHC1_A1		MHC2_A1		Sleel53_A1		Sleen82_A1		Ssa405_A1		Ssa407_A1		Ssa412_A1		Ssa98_A1		Ssleer15_1_A1		SsOSL25_A1		SsOsl85_A1		SsSP2215_A1		SP1605A1		SP1608A1		SP2201A1		SP2210A1		SP2216A1		SP3016A1		SPG7A1		Ssa14A1
B3551	Sco_Twe_Mid	359	359	368	400	346	360	193	193	136	142	240	240	175	177	212	220	371	371	276	320	295	299	199	199	191	193	154	154	197	201	113	125	230	234	345	361	307	319	128	156	229	253	94	110	126	126	141	141
B3553	Sco_Twe_Mid	359	365	340	376	346	346	189	197	142	162	240	260	173	173	222	222	347	371	292	320	295	297	199	199	191	191	156	158	181	197	109	153	222	242	281	377	311	319	128	136	229	245	70	118	134	134	141	141
B3554	Sco_Twe_Mid	359	359	348	364	346	346	195	199	146	148	240	290	177	183	220	222	359	379	196	284	295	295	195	201	191	193	156	156	187	199	133	161	234	250	337	345	287	311	132	152	233	241	94	106	122	130	141	141
B3555	Sco_Twe_Mid	359	359	354	360	344	346	191	197	134	144	240	260	173	175	222	222	359	387	268	288	295	295	199	199	191	193	154	168	195	195	125	141	234	242	393	429	283	283	128	132	249	265	90	142	166	166	141	145
B3556	Sco_Twe_Mid	363	365	340	364	346	360	195	199	140	142	240	260	173	177	220	222	387	395	196	312	295	299	199	201	191	191	156	168	183	193	113	121	230	242	353	381	299	367	136	160	233	249	102	126	134	162	141	141
B3557	Sco_Twe_Mid	359	359	372	376	346	356	193	197	140	140	260	300	175	175	206	222	371	371	276	292	295	299	229	229	191	193	156	158	193	197	109	145	246	250	333	393	263	263	128	164	233	245	86	102	130	134	141	145
B3558	Sco_Twe_Mid	359	363	344	344	346	346	195	197	134	162	260	260	175	179	220	220	359	363	280	288	295	295	199	201	191	193	150	158	181	195	109	137	222	234	269	301	259	303	132	132	213	257	90	110	126	138	141	141
B3559	Sco_Twe_Mid	359	359	372	376	346	346	195	197	140	140	260	260	175	175	220	222	351	371	280	284	295	297	195	199	191	191	154	156	181	197	125	141	222	242	325	341	279	315	132	132	253	253	94	102	130	162	141	141
B3560	Sco_Twe_Mid	359	365	336	368	346	346	0	0	140	142	260	300	173	181	222	222	331	391	196	308	295	295	199	201	193	193	154	154	187	195	129	165	238	250	389	405	287	311	132	132	233	241	86	106	138	158	141	141
B3561	Sco_Twe_Mid	359	359	360	364	344	352	0	0	140	142	260	300	173	173	210	220	367	371	196	256	295	295	197	199	191	193	154	158	187	197	117	133	230	234	313	329	295	295	124	164	225	233	94	106	122	126	141	141
B3562	Sco_Twe_Mid	359	359	340	344	346	346	197	197	118	134	240	260	173	175	212	212	307	395	272	284	295	295	199	199	193	195	168	172	195	197	113	121	254	254	241	329	279	283	132	132	217	229	106	106	134	142	141	141
B3563	Sco_Twe_Mid	363	367	340	368	346	346	191	195	118	162	240	260	173	175	210	222	367	419	264	288	295	297	199	201	193	193	156	168	195	199	109	109	234	242	321	405	259	271	132	132	233	233	90	118	130	170	141	141
B3564	Sco_Twe_Mid	367	367	340	364	348	360	193	193	142	146	240	260	173	175	222	222	327	419	248	272	295	295	199	201	191	191	154	158	187	197	125	129	222	222	337	377	271	307	148	148	233	233	102	138	162	186	141	141
B3565	Sco_Twe_Mid	359	363	320	340	346	346	193	197	140	140	260	300	173	179	222	224	363	383	280	300	295	297	199	201	191	191	154	156	193	197	117	129	234	242	337	397	271	319	152	152	229	233	90	114	126	134	141	141
B3566	Sco_Twe_Mid	359	363	360	364	346	346	193	195	134	162	260	260	173	175	212	220	355	383	284	312	295	297	193	199	191	193	154	168	181	195	105	133	230	234	281	285	275	323	152	152	237	261	90	94	130	134	141	141
B3567	Sco_Twe_Mid	359	359	360	364	346	346	0	0	140	140	260	260	173	173	212	220	383	395	196	288	295	297	191	199	191	193	156	170	181	197	105	121	230	234	309	341	275	291	128	152	237	245	94	94	134	170	141	141
B3574	Sco_Twe_Mid	359	367	340	376	346	346	195	197	118	118	260	300	173	175	220	220	367	391	280	284	295	295	195	225	193	193	150	168	195	197	113	137	238	242	361	381	291	299	132	136	225	233	102	130	134	186	141	141
B3575	Sco_Twe_Mid	363	367	336	396	346	346	195	197	142	146	240	290	173	173	212	214	375	375	228	276	297	297	199	229	191	193	156	172	187	195	105	125	222	230	325	357	263	307	136	148	245	253	94	110	138	142	141	141
B3576	Sco_Twe_Mid	363	365	340	344	346	346	191	195	140	146	250	260	173	177	222	222	343	375	272	276	295	295	201	201	193	195	156	156	187	193	141	157	234	250	333	345	267	303	152	152	253	261	90	94	142	142	141	141
B3577	Sco_Twe_Mid	359	373	324	328	346	360	193	197	140	164	240	260	173	175	220	220	323	391	276	288	295	295	201	227	193	193	158	176	187	193	121	129	238	246	317	349	303	307	156	160	229	253	94	138	126	126	141	145
B3578	Sco_Twe_Mid	365	373	372	376	346	360	193	193	140	164	260	300	173	181	220	220	323	359	276	296	295	295	195	201	191	193	154	156	187	187	125	129	222	242	317	373	275	291	124	160	229	249	94	94	114	210	141	145
B3579	Sco_Twe_Mid	359	363	336	336	346	360	195	195	142	144	260	260	175	177	222	222	371	383	288	288	295	295	199	199	191	193	154	168	187	187	109	113	234	242	269	349	271	315	136	156	233	265	90	118	146	154	141	145
B3580	Sco_Twe_Mid	359	363	328	328	346	346	197	197	142	146	240	260	173	175	222	222	307	343	276	280	295	295	199	201	191	193	156	156	189	189	113	185	242	242	241	341	287	299	160	160	253	257	90	110	138	138	141	141
B3581	Sco_Twe_Mid	359	359	344	360	346	346	197	197	140	142	260	300	177	183	220	222	371	383	284	320	295	297	199	199	191	195	160	172	187	195	109	113	222	242	269	361	275	287	132	148	253	257	118	118	126	194	141	145
B3582	Sco_Twe_Mid	359	367	324	384	346	346	193	197	140	142	260	300	173	179	220	222	363	379	260	300	295	295	197	197	193	193	154	172	187	197	113	133	222	222	321	369	263	295	148	148	233	253	94	110	174	198	141	145
B3585	Sco_Twe_Mid	359	367	332	348	346	352	195	195	142	146	240	260	173	175	222	222	359	359	284	292	295	295	199	201	191	191	156	170	187	197	105	133	238	250	281	373	279	287	128	132	233	253	90	94	190	190	141	143
C3102	Sco_Twe_Man	357	359	360	376	346	346	197	197	142	144	240	260	173	177	220	226	343	387	280	288	295	297	199	225	193	195	154	160	193	201	113	137	222	230	341	349	283	291	128	132	237	249	86	94	126	126	141	141
C3103	Sco_Twe_Man	0	0	344	360	346	346	189	197	140	142	240	260	175	179	214	220	299	327	268	276	295	295	199	199	191	193	154	158	193	197	109	129	222	238	349	369	263	287	132	148	237	257	114	118	130	142	141	141
C3105	Sco_Twe_Man	359	359	324	376	346	360	193	201	140	146	240	260	173	173	220	220	363	371	280	288	297	297	199	201	191	193	154	158	183	201	109	113	234	246	333	385	287	295	132	136	245	253	94	94	118	142	141	145
C3107	Sco_Twe_Man	357	359	368	372	346	346	193	193	142	146	240	260	173	181	220	220	335	351	280	288	295	297	195	199	191	191	154	174	195	203	109	117	238	238	309	373	275	299	132	132	241	245	122	142	126	162	141	145
C3108	Sco_Twe_Man	0	0	364	376	346	352	193	197	142	148	240	300	173	175	214	222	367	375	276	308	295	295	199	229	193	195	154	158	181	199	117	125	238	242	269	317	271	319	0	0	229	237	90	110	130	138	141	141
C3112	Sco_Twe_Man	359	367	328	360	346	346	193	197	142	146	240	240	173	175	222	222	375	379	272	308	295	295	199	199	191	191	158	158	187	193	109	125	242	246	273	345	295	359	132	148	209	241	86	126	130	134	141	141
C3113	Sco_Twe_Man	359	367	336	344	346	346	197	197	140	160	240	300	175	179	222	222	363	375	272	284	295	295	201	201	191	193	156	168	195	199	113	121	222	222	341	345	323	331	132	136	229	229	102	122	130	190	141	141
C3114	Sco_Twe_Man	359	359	368	376	346	348	195	197	140	140	260	300	173	183	212	220	395	395	280	288	295	297	199	199	195	195	154	156	183	199	117	125	222	246	281	329	279	303	128	168	229	261	90	142	130	130	141	141
C3115	Sco_Twe_Man	359	359	352	360	346	360	191	197	118	146	260	260	175	175	212	220	327	359	264	268	295	297	197	199	191	193	156	158	193	197	113	165	222	234	349	405	271	323	132	148	229	245	90	94	130	150	141	141
C3116	Sco_Twe_Man	359	367	340	388	346	346	197	197	142	146	260	290	173	175	222	222	315	399	284	292	295	295	199	225	193	193	154	154	187	201	113	145	242	246	329	349	319	327	128	148	237	237	90	106	118	130	141	145
C3118	Sco_Twe_Man	0	0	340	348	346	346	193	193	140	164	240	290	173	175	212	220	315	315	248	248	295	297	199	201	193	193	168	170	195	201	125	161	238	242	305	317	307	335	132	136	221	233	90	102	130	170	141	145
C3119	Sco_Twe_Man	359	365	324	368	346	350	195	197	138	146	250	260	173	175	220	222	355	399	276	284	295	295	199	199	191	193	154	156	187	187	121	121	222	238	345	401	323	335	128	132	237	253	94	114	122	162	141	141
C3122	Sco_Twe_Man	359	359	336	372	346	348	193	197	144	160	240	260	175	177	220	222	367	379	228	284	295	295	199	199	191	191	156	156	181	193	125	129	234	238	325	349	267	315	140	152	221	253	106	110	122	122	141	145
C3123	Sco_Twe_Man	359	363	368	392	346	350	197	197	146	148	250	290	173	175	212	226	315	411	248	276	295	297	199	205	191	195	156	168	193	197	121	161	234	238	305	401	283	335	128	132	237	237	90	114	162	170	141	141
C3126	Sco_Twe_Man	365	365	328	368	348	352	197	197	144	160	260	260	173	179	220	222	371	379	256	272	295	295	197	199	193	195	156	174	187	223	113	125	230	238	321	349	267	319	128	136	229	253	86	110	162	190	141	141
C3127	Sco_Twe_Man	359	365	376	388	346	346	197	197	134	142	250	260	175	183	222	222	363	375	288	300	295	297	189	199	191	193	156	168	181	183	109	121	222	246	337	341	295	307	132	164	233	245	86	118	130	190	141	141
C3128	Sco_Twe_Man	359	367	340	344	346	346	193	197	138	146	260	260	173	175	220	220	371	379	292	300	295	297	197	199	193	193	154	156	187	187	109	149	230	238	281	365	299	311	132	136	237	253	114	122	122	126	141	145
C3130	Sco_Twe_Man	359	359	336	372	346	346	0	0	144	154	260	260	173	173	212	212	323	387	196	288	299	299	199	201	191	191	154	174	193	195	117	125	222	234	337	477	283	315	128	132	237	241	90	114	122	134	141	141
C3131	Sco_Twe_Man	359	363	320	348	346	360	189	193	138	140	260	300	173	175	222	222	347	383	284	288	295	295	199	201	191	191	154	154	181	197	113	117	242	242	337	341	291	315	132	152	225	249	90	98	134	194	141	141
C3132	Sco_Twe_Man	365	367	320	376	344	348	193	193	146	160	240	260	173	183	214	220	347	387	284	300	295	295	199	201	191	193	154	154	187	193	117	129	222	242	325	365	267	303	132	136	237	241	90	142	118	134	141	143
C3133	Sco_Twe_Man	359	365	328	340	346	346	0	0	140	146	260	260	179	181	214	226	347	379	200	296	295	295	199	225	191	191	154	156	187	191	109	145	238	250	377	409	283	287	140	164	241	253	122	142	126	170	141	141
C3134	Sco_Twe_Man	359	365	344	376	346	348	193	197	142	152	260	290	175	181	212	212	355	371	276	292	295	295	199	227	193	193	154	168	193	197	109	141	242	242	293	389	303	315	128	160	221	233	106	142	142	170	141	141
C3136	Sco_Twe_Man	359	359	320	328	346	360	193	197	142	142	240	260	177	179	222	226	315	383	268	288	295	295	199	199	193	193	154	174	187	195	109	113	222	246	329	369	263	263	136	156	225	237	90	94	130	162	141	145
C3138	Sco_Twe_Man	359	359	348	360	346	360	193	197	118	142	210	260	173	175	212	220	351	379	268	292	295	295	199	199	191	193	154	158	193	199	121	177	222	246	337	373	275	283	136	152	229	233	90	94	130	134	141	143
C3140	Sco_Twe_Man	359	359	328	368	346	360	197	197	138	142	260	300	173	173	222	226	359	363	280	304	295	295	199	199	191	193	154	168	181	187	121	157	222	242	329	397	279	299	128	132	249	257	90	106	134	214	141	145
E0472	Sco_For_Low	359	359	344	364	346	346	193	197	132	140	250	260	173	179	220	222	351	375	228	300	295	295	199	199	191	191	154	154	181	187	121	153	222	234	305	333	267	315	128	132	213	249	90	94	134	142	141	141
E0473	Sco_For_Low	361	363	356	388	346	346	189	197	140	146	240	260	173	173	222	222	303	351	276	288	295	295	199	201	191	193	158	168	197	201	113	121	222	242	357	389	267	319	136	148	229	233	94	106	130	134	141	143
E0474	Sco_For_Low	359	359	360	368	352	356	191	197	140	148	250	260	173	175	220	226	375	375	280	304	295	295	199	201	191	193	154	154	181	193	133	149	222	246	357	361	291	303	128	128	237	253	70	90	138	162	141	141
E0476	Sco_For_Low	359	359	0	0	346	346	189	193	142	148	260	260	175	177	222	222	355	375	248	300	295	295	197	229	191	193	154	156	181	181	117	117	222	230	273	365	255	287	136	164	225	229	102	110	126	146	141	145
E0477	Sco_For_Low	359	363	348	364	346	346	193	195	136	164	250	260	173	173	220	226	347	359	240	272	297	297	197	201	191	193	154	156	187	193	113	125	222	246	317	325	275	299	128	128	233	233	94	118	122	126	141	145
E0483	Sco_For_Low	359	359	328	336	346	346	195	201	142	144	240	260	173	179	222	222	307	363	256	280	295	295	199	201	193	193	156	176	181	181	125	141	242	242	325	325	287	311	132	136	229	245	94	98	130	162	141	145
E0484	Sco_For_Low	359	367	368	376	346	346	197	197	142	154	240	240	173	173	220	226	351	355	272	300	295	297	199	199	191	193	154	154	187	193	109	145	222	234	349	377	271	299	132	156	229	233	90	98	122	142	141	145
E0485	Sco_For_Low	359	361	340	344	346	360	197	197	140	142	250	290	173	173	222	222	359	363	292	292	295	297	199	199	193	195	158	174	187	195	105	113	242	242	365	393	291	299	152	152	209	241	106	110	118	162	141	141
E0486	Sco_For_Low	359	359	360	384	346	346	189	195	140	140	230	260	173	175	222	222	375	391	296	300	297	297	199	199	191	193	154	154	187	209	125	129	230	234	261	329	319	339	132	160	245	253	0	0	130	134	141	145
E0488	Sco_For_Low	363	365	320	368	346	346	197	197	140	146	260	260	173	175	220	222	343	391	248	292	295	297	199	201	193	193	152	156	181	193	117	133	230	234	313	333	263	279	128	156	229	241	90	90	122	130	141	141
E0490	Sco_For_Low	363	365	344	348	346	356	0	0	140	146	230	240	173	173	206	220	335	387	196	264	295	299	195	199	191	191	154	154	187	193	117	141	222	230	361	365	263	303	136	152	229	241	90	90	126	130	141	141
E0491	Sco_For_Low	359	367	364	364	346	346	193	193	142	144	240	260	173	173	220	220	311	355	256	280	295	297	195	197	191	193	154	158	187	195	129	141	242	254	329	349	303	319	136	140	241	245	118	130	130	134	141	141
E0492	Sco_For_Low	359	365	324	364	346	350	193	193	118	148	260	300	173	179	218	220	339	351	240	276	295	297	199	199	191	195	154	168	193	193	137	145	222	234	333	353	275	299	128	132	229	233	94	130	122	126	141	141
E0498	Sco_For_Low	359	359	340	364	346	346	193	197	140	144	260	290	173	175	222	222	355	359	292	292	295	297	0	0	193	193	156	176	187	193	113	121	230	242	333	341	299	367	132	152	233	241	102	130	118	126	141	141
A2920	Sco_For_Avo	365	367	340	368	346	346	197	197	140	142	260	260	173	173	220	222	327	359	276	284	295	297	195	199	191	193	154	156	187	191	109	129	242	246	341	401	287	311	132	136	229	245	90	90	126	130	141	145
A2921	Sco_For_Avo	365	367	336	348	346	346	189	197	118	142	260	260	173	179	222	226	315	375	240	288	297	297	199	201	193	195	156	174	191	197	113	129	222	234	321	329	295	327	128	128	221	233	86	110	162	166	141	141
A2923	Sco_For_Avo	359	359	324	372	346	346	195	197	144	160	260	260	173	175	220	222	363	375	280	300	295	297	199	199	191	193	154	170	193	195	113	157	230	246	325	397	275	311	132	152	221	261	90	90	122	126	141	145
A2924	Sco_For_Avo	359	359	324	372	346	346	199	199	144	164	0	0	175	175	222	226	387	391	196	296	293	297	199	199	193	193	154	154	191	197	105	133	234	246	313	437	335	335	136	148	225	225	90	106	162	166	141	141
A2925	Sco_For_Avo	361	367	364	376	346	346	195	197	146	148	0	0	173	179	222	222	295	367	244	288	295	299	203	225	191	191	156	156	195	225	85	129	234	242	341	385	291	307	132	136	209	257	106	110	134	158	141	145
A2926	Sco_For_Avo	367	367	320	340	346	346	197	197	140	146	0	0	165	173	214	220	343	375	264	288	295	295	199	199	193	193	156	168	195	199	145	149	222	234	321	389	295	295	124	148	233	245	86	114	162	162	141	141
A2928	Sco_For_Avo	365	365	336	340	346	360	189	197	140	148	240	250	173	175	220	222	359	375	276	284	297	297	199	199	191	193	154	154	181	187	109	141	230	234	317	325	287	299	136	164	229	253	106	114	126	142	141	141
A2929	Sco_For_Avo	359	359	0	0	346	346	189	193	140	140	260	300	173	175	220	222	343	351	292	324	295	297	199	199	193	195	154	156	187	187	113	133	230	234	321	357	259	267	136	164	257	257	86	94	142	162	141	141
A2931	Sco_For_Avo	359	359	316	322	346	348	197	197	138	140	260	300	177	177	212	222	279	383	296	308	295	297	199	199	193	193	154	156	181	187	137	153	222	222	269	349	279	299	124	132	209	245	90	114	122	162	141	141
A2932	Sco_For_Avo	357	359	336	364	346	356	197	197	118	140	260	260	173	177	206	222	311	335	268	272	295	297	199	199	191	193	154	170	191	217	109	113	222	250	317	437	267	311	148	168	233	261	86	118	134	166	141	141
A2935	Sco_For_Avo	359	359	324	332	346	346	191	193	118	140	250	260	173	173	210	222	307	319	280	300	297	297	199	199	191	193	156	168	193	195	129	133	234	246	333	413	267	283	132	168	237	257	90	90	134	166	141	141
A2936	Sco_For_Avo	367	367	336	348	346	346	189	195	118	142	250	260	175	179	206	222	363	367	240	288	297	297	199	199	193	195	156	174	191	197	113	133	234	242	289	373	303	327	168	168	241	249	118	126	126	162	141	145
A2937	Sco_For_Avo	359	359	332	336	346	346	197	201	140	148	250	260	173	179	222	226	359	367	244	276	295	295	225	225	193	193	156	158	181	187	109	157	242	246	289	317	299	311	132	168	209	237	90	110	134	174	141	141
A2938	Sco_For_Avo	363	367	348	348	346	346	189	193	118	140	240	260	171	175	206	220	343	367	272	288	295	297	199	199	191	195	156	174	197	205	113	153	230	242	277	341	275	299	132	140	245	265	106	110	122	162	141	141
A2939	Sco_For_Avo	359	367	324	340	346	360	193	197	140	140	250	260	173	179	220	222	315	351	292	308	295	295	199	203	191	193	154	154	191	193	113	125	222	238	341	361	283	315	128	164	209	249	90	106	126	134	141	141
A2940	Sco_For_Avo	365	367	340	376	346	346	193	193	134	148	260	260	173	175	220	222	315	319	276	280	295	297	225	225	193	193	154	156	191	193	121	153	222	246	337	337	267	283	0	0	201	257	90	134	166	170	141	141
A2941	Sco_For_Avo	365	367	332	368	346	346	193	197	118	136	240	280	173	173	222	222	347	375	256	264	297	297	195	201	191	193	154	154	195	197	117	145	242	246	329	333	275	307	132	168	201	253	0	0	142	158	141	141
A2942	Sco_For_Avo	359	359	332	384	346	346	193	197	142	142	260	300	173	179	220	222	367	371	256	264	295	295	199	205	191	191	154	154	187	195	133	165	234	246	321	357	267	343	128	152	221	225	0	0	126	142	141	141
A2943	Sco_For_Avo	359	365	324	332	346	346	189	197	140	142	260	260	173	179	222	222	331	379	272	328	295	295	201	225	191	193	156	156	181	197	125	129	222	234	277	369	263	295	152	164	221	233	90	94	130	162	141	145
A2944	Sco_For_Avo	359	359	320	364	346	346	193	195	134	140	240	260	173	173	210	220	355	363	272	272	295	297	195	199	193	193	154	156	189	189	121	153	222	234	321	357	271	327	128	128	221	253	110	110	130	162	141	145
A2945	Sco_For_Avo	359	363	336	384	348	360	189	197	140	144	260	260	173	173	222	222	315	359	288	328	295	297	199	225	191	191	154	154	187	197	113	125	246	246	321	353	275	299	128	136	225	229	90	118	130	142	141	145
A2946	Sco_For_Avo	359	365	328	332	346	346	195	197	142	164	230	260	173	175	222	226	363	379	228	276	295	297	199	225	191	193	156	156	181	193	109	109	234	234	321	333	327	339	128	164	221	229	90	134	122	142	141	141
R0226	Sco_Tay_Tum	359	359	336	368	346	352	193	195	118	134	240	240	173	175	212	222	347	371	268	284	297	297	199	199	191	191	154	176	195	195	129	145	230	250	353	353	291	303	132	140	217	221	90	94	126	162	141	145
R0227	Sco_Tay_Tum	357	357	336	340	346	346	193	195	134	142	290	300	173	173	212	212	371	407	268	296	295	297	199	205	193	193	154	154	183	193	109	141	230	246	365	373	291	295	136	152	237	245	86	90	134	162	141	145
R0228	Sco_Tay_Tum	0	0	340	368	346	346	195	195	134	134	240	260	173	173	212	222	359	359	280	292	297	297	197	197	191	193	156	176	193	195	129	145	230	246	269	365	291	303	140	148	245	253	90	110	130	158	141	145
R0229	Sco_Tay_Tum	359	359	368	372	346	346	195	197	118	144	240	260	173	173	212	220	355	383	268	288	295	297	201	201	191	193	154	158	195	197	117	129	230	230	333	365	263	283	136	148	253	257	86	98	126	126	141	145
R0230	Sco_Tay_Tum	357	363	320	372	346	346	193	195	118	140	260	290	173	173	212	222	359	403	280	284	297	297	199	205	191	193	160	170	195	197	109	121	242	242	341	449	299	315	132	148	237	249	98	102	142	162	141	141
R0231	Sco_Tay_Tum	357	363	328	372	346	346	193	197	142	142	260	290	173	175	220	222	311	311	280	288	295	297	199	199	193	195	154	154	195	195	117	149	230	250	281	281	275	275	140	152	225	225	90	98	126	126	141	145
R0232	Sco_Tay_Tum	357	363	368	368	346	346	193	195	118	142	240	300	173	175	212	220	311	347	280	296	297	297	201	201	193	193	154	170	193	193	109	141	230	230	341	345	279	299	132	148	225	233	94	106	142	162	141	145
R0233	Sco_Tay_Tum	0	0	368	368	346	346	195	197	142	142	260	260	173	179	212	222	359	371	288	296	297	297	199	199	191	191	170	170	195	197	109	129	242	246	325	373	283	315	132	148	253	257	70	94	126	138	141	141
R0234	Sco_Tay_Tum	363	363	320	320	346	346	195	195	140	140	250	260	173	175	220	220	311	331	280	284	297	297	199	201	191	193	170	176	181	195	129	129	230	234	329	441	295	299	132	148	225	253	90	106	154	162	141	141
R0235	Sco_Tay_Tum	0	0	364	368	346	346	195	195	118	140	240	300	173	175	212	220	371	371	248	296	295	299	199	201	191	193	172	176	181	195	129	149	230	234	353	441	279	299	128	132	217	237	94	98	162	162	141	141
R0236	Sco_Tay_Tum	359	359	368	372	346	346	197	197	140	142	250	260	173	177	212	222	347	371	228	300	295	297	199	201	191	191	154	176	195	197	129	145	230	230	345	349	283	335	136	148	249	249	90	94	138	162	141	141
R0237	Sco_Tay_Tum	359	359	320	368	346	346	197	197	118	118	260	290	173	175	212	212	347	347	292	296	295	297	199	201	191	195	154	156	193	195	121	145	230	250	269	281	299	299	132	132	225	233	90	94	126	162	141	145
R0238	Sco_Tay_Tum	357	363	368	368	346	346	189	197	138	142	240	260	173	173	220	222	347	371	296	308	297	297	199	201	191	191	152	156	181	197	145	145	230	230	281	365	315	319	148	164	233	253	98	106	126	130	141	141
R0239	Sco_Tay_Tum	363	367	328	368	346	346	193	193	134	144	260	260	173	173	220	222	311	359	288	296	297	297	199	199	191	195	154	154	181	197	133	145	230	246	265	365	263	303	132	148	237	257	98	98	142	202	141	141
R0240	Sco_Tay_Tum	363	363	328	392	346	346	193	193	134	142	260	260	173	177	220	220	363	371	280	296	295	297	199	199	191	193	156	156	195	195	133	145	222	242	269	365	283	299	128	132	221	257	98	106	126	142	141	141
R0241	Sco_Tay_Tum	363	367	368	368	346	346	197	197	140	144	260	300	173	179	212	222	311	359	272	284	297	297	199	201	191	191	154	156	181	195	109	141	230	230	361	369	271	279	136	164	225	253	70	130	162	162	141	141
R0242	Sco_Tay_Tum	363	363	336	368	346	346	193	195	142	148	240	260	173	173	212	212	319	323	256	296	295	297	199	199	191	193	154	176	193	195	125	125	230	234	353	373	279	323	132	132	249	249	98	130	142	142	141	145
R0243	Sco_Tay_Tum	363	363	368	368	346	346	195	197	134	134	250	250	173	175	212	222	355	371	268	288	297	297	199	205	193	195	154	156	195	197	129	145	222	230	373	377	283	303	148	152	249	249	94	98	122	142	141	145
R0244	Sco_Tay_Tum	363	367	336	368	346	346	193	197	118	142	260	300	173	175	222	222	359	363	288	308	295	297	199	201	191	193	156	176	189	195	129	133	230	246	333	345	275	287	132	148	233	237	90	94	126	126	141	141
R0245	Sco_Tay_Tum	359	367	368	372	346	346	195	197	142	146	260	300	173	175	212	222	331	363	268	288	295	295	199	199	193	195	156	170	193	195	109	145	242	242	321	369	275	303	124	164	225	237	70	90	142	154	141	141
R0246	Sco_Tay_Tum	357	359	340	368	346	346	195	199	118	134	240	250	173	179	212	222	359	371	196	280	297	297	199	199	191	193	154	156	193	195	121	145	230	242	341	393	263	331	132	132	233	245	90	94	126	162	141	145
R0247	Sco_Tay_Tum	357	359	340	368	346	346	193	195	134	146	260	300	173	175	222	222	331	371	228	288	297	297	199	199	193	193	156	174	187	195	109	141	0	0	301	369	275	319	132	152	233	257	70	90	154	162	141	141
R0248	Sco_Tay_Tum	359	367	368	368	346	346	199	199	118	142	240	260	173	173	212	222	359	371	196	268	295	297	199	199	191	195	156	176	193	197	125	129	242	246	365	377	299	299	148	148	229	233	86	90	162	162	141	141
R0249	Sco_Tay_Tum	363	363	336	368	346	346	195	197	134	140	260	260	173	173	220	222	311	363	280	280	297	297	199	201	191	193	156	176	193	195	109	121	222	242	245	349	299	303	132	148	217	253	94	98	142	162	141	141
R0250	Sco_Tay_Tum	357	363	348	348	346	346	195	195	118	118	240	260	173	179	220	220	311	311	280	292	297	297	199	199	191	193	154	170	195	195	109	109	222	230	281	361	295	331	140	148	229	233	90	94	158	162	141	141
R0251	Sco_Tay_Tum	363	369	320	348	346	346	195	197	142	142	250	250	173	175	212	220	371	407	268	296	297	297	199	199	193	193	154	170	193	195	117	121	222	222	257	377	275	299	132	132	225	257	90	134	142	162	141	145
R0252	Sco_Tay_Tum	359	367	368	372	346	346	193	195	142	154	250	290	173	173	220	222	347	407	280	296	297	297	199	199	191	191	154	170	195	195	117	145	242	242	341	441	267	271	148	148	257	257	118	118	122	134	141	141
R0253	Sco_Tay_Tum	359	363	340	340	346	346	195	195	140	158	250	300	179	179	212	222	347	359	268	288	295	295	199	201	191	191	154	158	193	195	109	129	230	230	369	377	299	319	148	152	229	249	90	98	142	142	141	141
R0254	Sco_Tay_Tum	357	357	364	368	346	346	193	197	134	142	250	260	173	173	212	212	363	371	228	268	295	297	199	201	191	191	154	176	195	195	101	129	222	230	341	373	299	303	148	148	225	229	90	90	142	162	141	141
R0255	Sco_Tay_Tum	359	363	332	332	346	346	189	193	134	140	260	290	177	179	212	220	311	383	228	280	295	297	199	199	191	191	156	156	193	195	109	149	246	246	353	361	267	299	148	148	225	257	70	98	122	142	141	145
W2801	Sco_Tay_Lun	359	359	340	368	344	346	195	197	134	138	240	300	175	179	222	222	319	375	228	300	297	297	199	201	191	193	156	156	193	201	109	117	230	242	329	341	271	319	132	152	237	241	94	110	210	194	141	143
W2802	Sco_Tay_Lun	357	365	328	340	346	346	193	199	146	154	240	240	173	173	220	226	363	387	196	288	295	301	199	201	193	193	156	170	193	195	109	121	222	238	325	333	283	319	132	160	237	253	86	142	130	162	141	141
W2804	Sco_Tay_Lun	359	367	324	364	346	346	193	193	142	144	240	260	173	177	220	222	315	359	232	272	297	297	199	201	191	191	154	168	193	201	125	129	222	242	325	361	275	315	124	136	233	245	90	142	122	162	141	141
W2805	Sco_Tay_Lun	359	359	328	336	346	346	191	197	140	140	260	260	173	179	222	222	363	395	256	280	295	295	199	201	191	193	154	156	181	189	125	141	222	230	341	373	275	303	140	152	241	253	90	142	126	170	141	141
W2806	Sco_Tay_Lun	359	367	340	380	346	346	189	197	142	144	240	240	175	177	210	222	311	327	252	280	293	295	199	201	193	195	158	168	187	193	113	177	230	246	313	333	279	331	156	164	237	237	90	94	162	170	141	141
W2807	Sco_Tay_Lun	359	363	340	368	346	346	193	197	140	140	240	240	173	179	214	220	307	395	288	312	295	297	199	199	191	191	156	160	193	195	117	117	234	242	337	365	287	327	136	136	233	237	86	142	126	126	141	145
W2811	Sco_Tay_Lun	359	363	328	372	346	356	193	197	140	144	240	240	173	177	220	226	335	363	284	300	295	297	199	199	191	193	154	158	197	199	113	141	234	250	333	385	275	287	136	136	261	273	90	94	126	162	141	143
W2812	Sco_Tay_Lun	359	365	324	364	346	346	195	197	138	140	240	250	173	177	218	220	307	359	300	304	295	295	195	199	191	191	156	158	193	215	113	121	222	242	325	413	299	339	132	136	245	261	102	114	162	166	143	145
W2813	Sco_Tay_Lun	359	365	340	364	346	346	199	199	134	140	240	240	173	173	212	222	383	391	196	288	295	295	199	199	191	193	154	168	191	193	125	145	222	234	265	325	279	283	132	152	209	249	90	110	130	142	141	141
W2814	Sco_Tay_Lun	365	367	328	372	346	346	197	197	140	142	260	260	173	177	220	224	307	363	292	300	295	297	199	201	191	193	154	168	197	197	113	121	250	250	393	421	267	327	136	152	237	245	94	94	126	166	141	143
W2815	Sco_Tay_Lun	359	361	340	348	346	346	193	197	144	146	240	260	173	173	220	220	379	383	252	296	295	295	199	201	191	191	168	174	189	193	109	129	222	246	389	393	311	327	136	152	233	257	110	130	130	134	141	141
W2817	Sco_Tay_Lun	359	359	340	340	346	346	197	197	136	140	250	300	173	173	220	222	363	379	280	308	295	295	199	201	191	191	154	156	189	197	113	145	238	250	333	397	283	315	132	152	233	245	86	130	130	142	141	141
W2818	Sco_Tay_Lun	359	359	316	348	346	346	193	197	118	140	250	260	173	175	220	220	359	363	228	280	295	297	199	199	193	193	156	168	189	193	109	121	242	246	313	333	275	291	136	152	237	269	86	138	122	190	141	141
W2820	Sco_Tay_Lun	359	365	372	372	346	348	197	197	142	144	240	300	173	173	220	222	391	407	284	296	295	297	201	201	191	191	160	168	181	197	105	129	230	238	325	389	279	327	132	136	217	249	118	130	130	134	141	145
W2821	Sco_Tay_Lun	359	363	312	320	346	346	195	197	134	140	240	260	173	175	210	226	319	335	228	280	293	295	201	201	191	193	154	158	193	193	113	141	222	250	313	333	311	323	152	156	237	237	94	122	162	166	141	141
W2822	Sco_Tay_Lun	359	365	324	336	346	346	191	197	138	142	260	300	173	177	220	220	363	371	292	304	297	299	199	201	191	195	168	170	187	197	141	141	238	246	301	365	267	319	132	148	229	249	94	110	146	162	141	145
W2823	Sco_Tay_Lun	363	367	332	360	346	346	193	197	142	160	230	300	173	173	222	226	363	375	280	284	295	295	199	201	191	191	156	158	181	197	109	113	234	234	325	333	299	303	136	152	233	261	90	94	166	170	141	141
W2824	Sco_Tay_Lun	359	363	368	384	346	346	197	197	134	144	260	300	173	173	222	226	363	383	272	288	295	299	199	199	191	193	156	168	181	193	113	121	222	234	301	397	287	303	152	156	253	261	94	110	162	166	141	141
W2825	Sco_Tay_Lun	359	359	320	336	346	356	193	193	118	160	240	260	173	173	214	220	359	379	268	284	295	297	199	199	193	193	154	160	187	195	125	125	222	234	345	369	307	327	132	152	233	241	90	138	138	162	141	141
W2827	Sco_Tay_Lun	363	365	352	364	346	346	193	199	136	142	260	290	173	175	218	220	363	375	196	304	295	295	199	229	191	191	156	158	195	215	105	113	238	242	321	397	299	303	132	156	261	265	86	86	126	134	141	141
W2828	Sco_Tay_Lun	359	365	360	372	346	346	193	197	138	140	260	260	175	175	218	220	375	419	280	284	295	295	199	229	191	193	154	156	181	215	109	145	238	242	325	325	287	319	152	164	237	261	90	94	126	146	141	141
W2829	Sco_Tay_Lun	363	365	332	344	346	346	195	199	134	154	250	250	173	175	212	222	359	383	196	312	297	299	199	201	193	193	154	156	197	197	109	129	222	246	349	493	299	319	136	140	229	249	94	130	122	126	141	141
W2830	Sco_Tay_Lun	359	367	368	384	346	352	193	197	134	142	260	300	173	175	222	222	347	383	260	288	297	299	199	199	191	193	158	168	189	193	113	141	234	246	341	385	307	319	156	156	229	253	94	110	134	170	141	141
W2831	Sco_Tay_Lun	363	367	360	364	346	346	197	197	134	146	230	250	175	175	220	222	379	387	280	284	297	297	197	199	191	193	154	156	183	187	121	125	242	242	401	409	303	351	140	156	245	249	114	122	146	146	141	141
W2832	Sco_Tay_Lun	359	365	372	384	346	346	193	195	138	142	240	260	173	175	220	222	355	367	280	292	295	297	199	199	191	195	154	168	189	197	121	121	222	222	325	373	283	283	124	152	233	245	110	114	142	162	141	141
W2833	Sco_Tay_Lun	359	359	336	376	346	356	193	199	118	148	260	260	173	173	220	226	347	367	196	272	295	297	201	227	191	193	158	172	181	193	105	113	238	246	349	361	299	331	132	152	225	273	86	118	130	138	141	145
E2816	Sco_Ssk_Fin	359	363	332	332	346	352	193	193	118	118	240	260	173	177	214	222	355	359	296	308	295	295	197	199	191	193	154	156	187	221	113	133	222	238	357	413	315	331	136	144	225	253	98	106	126	194	141	145
E2821	Sco_Ssk_Fin	359	367	324	364	346	346	193	197	136	138	260	300	173	177	220	222	311	319	268	288	295	297	199	205	191	193	156	156	187	193	117	125	234	242	321	341	279	323	128	136	233	237	90	106	126	142	141	141
E2826	Sco_Ssk_Fin	359	359	332	336	346	348	193	193	118	140	260	300	177	177	222	222	343	367	252	272	295	297	199	199	191	193	154	154	179	195	105	153	234	238	333	385	291	319	132	156	233	253	110	130	142	146	141	141
E2278	Sco_Nsk_W	359	359	332	372	346	346	195	197	138	140	260	260	168	173	212	226	359	367	284	292	295	295	199	201	191	193	154	156	195	197	121	137	230	230	337	441	267	287	132	168	209	237	94	114	134	166	141	145
E2280	Sco_Nsk_W	359	365	350	364	346	346	197	197	118	146	240	300	173	175	212	218	355	359	284	316	295	297	199	199	191	193	154	168	195	199	117	117	230	238	381	441	299	319	144	156	229	229	102	114	122	166	141	145
E2281	Sco_Nsk_W	359	359	364	368	346	352	0	0	140	150	240	260	175	177	220	220	367	383	296	324	295	295	199	199	191	193	154	168	195	197	137	177	246	246	337	393	275	355	136	140	233	233	90	90	126	162	141	141
E2282	Sco_Nsk_W	367	367	328	372	346	348	193	197	144	144	260	260	173	175	220	222	327	363	280	284	295	295	199	199	191	193	154	168	187	193	113	125	222	242	333	365	307	327	132	136	237	241	110	114	126	134	141	141
E2283	Sco_Nsk_W	363	365	336	372	346	346	195	197	144	146	240	260	173	173	222	222	359	367	284	292	293	297	189	199	191	193	156	156	187	195	105	113	238	242	305	309	299	303	132	132	229	241	106	134	122	186	141	141
E2284	Sco_Nsk_W	359	359	336	380	346	346	195	197	140	142	240	260	173	175	220	222	347	363	252	288	295	295	199	205	191	191	154	168	187	195	109	113	230	230	341	397	283	295	124	136	225	233	94	110	134	142	141	141
E2285	Sco_Nsk_W	359	363	344	376	346	348	197	197	142	144	240	260	177	177	220	222	315	363	268	284	295	297	197	197	191	193	156	156	201	217	113	133	242	242	293	337	307	311	132	152	241	253	94	110	126	162	141	141
E2286	Sco_Nsk_W	359	367	328	364	346	346	193	197	140	142	260	290	173	173	220	222	355	363	252	288	295	297	199	201	191	191	168	168	193	195	109	129	242	242	309	349	279	307	136	136	225	229	90	102	134	158	141	141
E2287	Sco_Nsk_W	359	363	364	380	346	346	191	193	144	148	260	260	173	179	220	222	351	359	272	308	295	297	201	223	191	193	156	168	195	199	121	145	222	242	333	333	283	315	136	160	245	261	0	0	134	134	141	143
E2289	Sco_Nsk_W	363	367	368	380	346	352	189	193	140	142	260	260	173	179	220	220	383	387	268	292	295	297	199	201	193	193	154	170	201	201	109	141	222	250	345	349	311	351	128	132	237	241	90	122	134	134	141	145
E2292	Sco_Nsk_W	359	363	324	336	346	346	195	197	142	146	240	250	173	173	220	222	367	367	292	296	295	295	199	199	191	193	156	156	187	193	113	125	238	242	309	365	271	303	128	148	229	229	94	134	122	122	141	141
E2294	Sco_Nsk_W	363	367	0	0	346	348	193	197	136	144	230	240	173	175	0	0	311	363	284	284	295	295	199	231	191	193	158	168	181	193	101	137	242	242	269	333	291	311	132	132	213	233	90	110	126	126	141	141
E2295	Sco_Nsk_W	359	363	332	340	346	346	197	201	140	144	260	260	173	175	220	222	315	363	280	284	295	297	199	199	191	193	168	168	181	197	113	149	238	246	325	349	283	311	132	136	241	241	114	118	126	134	141	141
E2296	Sco_Nsk_W	359	365	324	336	346	360	197	197	118	118	240	260	173	173	212	226	347	363	288	312	295	297	199	199	191	195	156	168	189	201	117	137	238	242	333	385	279	311	132	136	229	229	90	114	126	162	141	141
E2298	Sco_Nsk_W	359	363	364	376	346	346	0	0	118	134	260	260	173	175	220	222	339	359	196	296	297	297	199	199	191	195	150	154	187	197	125	137	222	242	369	425	255	271	132	136	237	249	90	90	134	190	143	145
E2299	Sco_Nsk_W	367	367	332	364	346	360	191	197	138	146	250	260	173	175	210	220	375	387	264	292	297	299	199	199	191	193	154	156	187	199	109	133	246	246	269	353	287	311	128	136	245	249	90	94	126	126	141	141
E2300	Sco_Nsk_W	359	367	360	360	346	346	197	197	140	146	240	300	173	173	220	220	327	375	268	280	295	295	197	199	191	191	168	174	187	221	133	145	238	242	309	313	287	327	156	160	237	241	90	126	162	162	141	141
V1351	Sco_Nsk_W	359	359	340	388	346	346	193	197	140	164	260	260	175	175	216	222	319	359	288	288	295	297	199	199	191	193	156	168	187	187	105	113	234	238	309	321	267	323	132	136	221	225	86	94	126	126	141	145
V1352	Sco_Nsk_W	363	363	360	376	346	346	193	195	160	164	250	260	173	173	220	222	319	355	288	292	295	297	197	199	191	193	154	156	193	193	109	161	242	242	309	337	267	331	132	152	249	257	86	114	122	142	141	145
V1353	Sco_Nsk_W	359	359	332	332	346	346	193	197	136	144	260	260	173	173	212	222	307	387	284	292	295	297	199	201	191	193	154	156	181	181	133	133	222	238	345	397	307	315	132	136	233	253	106	126	126	130	0	0
V1354	Sco_Nsk_W	359	365	332	368	346	346	193	197	118	134	260	260	175	177	220	222	299	379	284	308	295	297	199	201	191	193	156	174	191	195	113	113	242	242	265	365	323	351	124	128	229	233	86	122	126	146	141	141
V1355	Sco_Nsk_W	359	359	380	384	346	356	195	197	118	140	250	260	175	175	218	220	299	355	268	276	295	297	201	205	191	193	154	158	187	193	97	125	222	234	313	325	295	311	132	132	237	253	94	110	130	170	0	0
Z1806	Sco_Dee_Bel	359	363	316	320	346	352	193	201	142	146	240	260	173	173	214	222	339	367	280	292	295	297	199	205	191	193	154	156	181	187	109	125	222	234	305	349	283	283	124	136	229	237	94	110	130	162	141	145
Z1812	Sco_Dee_Bel	363	367	344	360	346	346	189	193	134	142	260	260	173	173	220	222	347	359	296	308	295	295	201	225	191	191	158	170	181	193	113	125	222	242	333	361	279	303	128	132	229	233	114	122	146	162	141	145
Z1815	Sco_Dee_Bel	359	359	324	324	346	346	193	195	118	158	260	260	173	173	220	220	379	387	280	292	295	295	199	199	191	193	154	156	181	193	105	137	222	246	329	345	271	307	128	136	229	237	86	138	122	130	141	141
Z1816	Sco_Dee_Bel	359	359	324	348	346	360	197	197	136	160	240	300	175	179	220	222	363	379	292	292	295	297	197	205	191	191	154	156	189	197	121	129	234	238	337	409	315	323	132	148	229	257	98	114	122	126	145	145
Z1818	Sco_Dee_Bel	363	365	344	344	346	346	193	195	118	140	230	260	173	173	222	222	335	359	284	292	295	295	199	199	191	193	156	158	193	201	109	121	230	242	289	361	275	303	124	136	245	261	102	114	126	150	141	141
Z1819	Sco_Dee_Bel	359	359	336	364	346	346	197	199	118	142	240	300	173	173	210	220	379	383	276	276	297	299	199	199	191	195	154	156	195	195	109	141	222	242	293	381	275	283	152	156	237	245	94	98	126	158	141	143
Z1820	Sco_Dee_Bel	359	359	364	396	346	346	195	197	142	146	260	260	173	173	222	222	371	387	280	280	293	295	199	225	191	195	154	156	193	197	117	125	222	222	289	405	283	307	132	136	209	253	90	94	126	130	141	141
Z1822	Sco_Dee_Bel	359	359	344	348	346	346	193	197	142	146	240	260	173	175	214	220	363	391	284	296	295	297	199	225	191	193	160	170	179	181	113	125	234	238	333	385	291	351	132	136	229	249	94	122	126	190	141	145
Z1823	Sco_Dee_Bel	359	365	332	380	346	356	193	197	142	148	260	260	173	179	222	222	323	363	252	268	295	295	197	199	191	193	156	174	187	201	109	129	246	246	341	409	327	331	124	136	233	241	90	114	122	134	141	143
Z1824	Sco_Dee_Bel	359	367	328	340	346	346	193	195	138	140	230	240	177	177	212	222	323	367	240	288	297	297	199	199	191	193	168	174	187	195	113	113	222	234	353	385	263	271	132	160	229	237	94	110	210	126	141	143
Z1827	Sco_Dee_Bel	359	367	340	380	346	346	193	195	138	142	240	240	173	173	222	222	355	375	292	300	293	295	199	199	191	193	154	168	0	0	125	125	238	246	361	413	279	303	132	132	233	233	118	122	126	162	141	143
Z1828	Sco_Dee_Bel	359	365	324	328	346	352	193	197	136	142	250	260	173	173	220	222	379	379	288	288	295	295	199	199	191	193	152	156	181	197	129	133	222	222	305	333	283	311	144	152	237	269	102	114	134	178	141	143
Z1829	Sco_Dee_Bel	359	363	340	364	346	350	193	197	160	160	240	260	173	179	222	224	363	379	268	300	295	297	197	199	191	193	154	156	189	199	129	133	238	246	313	341	271	275	132	148	257	261	114	122	142	146	141	145
Z1831	Sco_Dee_Bel	359	367	336	364	346	360	189	201	138	142	230	250	173	173	212	216	367	419	288	292	295	297	201	225	191	193	156	168	191	191	117	173	230	238	361	401	259	283	132	136	225	257	90	114	126	158	141	141
A2454	Sco_Don_Don_b	359	367	368	368	346	360	189	193	144	160	260	300	173	173	220	222	383	387	276	304	295	297	197	199	191	193	154	156	187	199	125	173	222	230	317	333	267	267	132	136	225	229	90	114	126	206	141	145
A2455	Sco_Don_Don_b	359	363	340	340	346	346	197	197	140	140	230	260	173	173	220	220	347	363	268	292	295	295	199	225	191	191	156	174	181	193	117	149	222	234	353	389	275	311	136	136	241	245	70	122	118	134	141	141
A2457	Sco_Don_Don_b	0	0	320	384	346	346	193	195	140	164	260	300	173	175	220	220	0	0	268	300	297	297	201	201	191	193	154	156	181	193	121	149	222	238	341	405	271	279	136	152	233	233	86	114	134	174	145	145
A2459	Sco_Don_Don_b	0	0	336	336	346	352	195	197	140	142	250	300	173	173	222	226	359	359	260	300	295	297	199	201	191	193	156	174	193	195	109	177	222	238	341	349	303	311	136	140	229	249	86	94	122	142	141	145
A2460	Sco_Don_Don_b	359	359	320	332	346	346	197	197	138	142	240	240	173	173	220	222	323	355	288	300	295	297	199	201	191	195	156	156	195	201	109	125	222	234	317	393	275	291	156	164	241	241	98	106	122	194	141	141
A2461	Sco_Don_Don_b	359	359	344	376	346	346	193	193	140	140	260	290	173	173	214	220	295	387	284	292	295	295	197	199	191	193	154	168	195	221	117	137	242	246	317	385	299	307	136	136	233	233	106	106	122	126	145	145
A2462	Sco_Don_Don_b	359	367	336	336	346	346	193	197	140	144	260	350	173	173	220	226	351	411	276	292	295	295	199	199	191	193	154	158	195	197	109	113	222	234	293	405	299	299	132	132	237	241	94	98	134	142	141	143
A2463	Sco_Don_Don_b	359	359	348	376	346	346	197	197	146	164	240	260	173	175	222	222	371	375	284	304	295	297	201	201	191	193	154	156	197	199	133	137	238	242	305	317	283	287	132	156	233	237	90	90	126	162	141	141
A2467	Sco_Don_Don_b	0	0	320	340	346	346	189	197	148	160	250	260	173	173	220	222	315	367	272	292	295	297	195	199	191	193	154	156	181	221	109	113	222	246	289	345	275	315	136	164	245	253	94	94	134	142	141	141
A2469	Sco_Don_Don_b	359	359	332	364	344	346	197	197	142	142	250	290	175	179	212	220	307	355	284	292	295	297	199	199	191	191	154	156	187	197	109	141	238	246	341	353	303	303	128	148	233	237	90	110	126	138	141	141
A2470	Sco_Don_Don_b	365	367	336	344	346	350	193	195	140	146	240	260	175	179	222	226	315	363	296	320	295	297	199	199	191	193	154	170	181	201	113	133	230	250	337	349	275	331	132	164	221	237	126	130	130	134	141	145
A2473	Sco_Don_Don_b	359	359	328	348	346	346	193	195	138	148	260	260	173	173	216	222	367	379	272	324	295	297	199	199	191	191	158	168	187	187	141	149	242	242	285	333	279	287	132	152	229	233	90	126	162	162	141	141
A2476	Sco_Don_Don_b	359	361	332	348	346	346	193	195	136	146	260	360	173	173	212	222	351	375	276	280	295	295	199	199	191	191	156	176	187	193	145	145	238	242	413	429	271	271	132	164	237	241	90	102	126	158	141	141
A2477	Sco_Don_Don_b	357	365	324	344	350	364	195	197	146	146	240	260	173	175	220	222	351	395	304	304	295	297	199	199	191	195	154	156	181	197	109	133	238	238	329	397	295	307	128	160	233	245	94	142	130	142	143	145
A2478	Sco_Don_Don_b	359	359	324	344	346	346	193	197	136	148	260	290	173	175	210	222	347	355	252	280	293	297	199	199	191	191	154	154	181	193	117	149	222	246	277	329	267	283	128	132	233	241	90	114	118	126	141	141
A2479	Sco_Don_Don_b	359	359	344	368	346	346	189	197	142	144	240	240	173	173	220	222	355	371	280	280	295	295	199	199	191	193	158	174	193	197	113	113	246	246	301	385	271	307	136	164	229	237	90	106	122	146	141	145
A2480	Sco_Don_Don_b	363	363	364	368	346	346	189	193	118	142	240	260	173	179	220	220	327	395	252	292	295	297	199	223	191	195	154	154	193	199	109	125	222	230	325	329	291	299	132	168	229	237	90	114	118	138	141	141
A2483	Sco_Don_Don_b	359	359	348	372	346	346	197	201	142	142	260	260	175	177	214	222	371	387	228	304	295	297	199	201	193	195	154	156	201	203	117	133	222	238	305	425	311	311	132	132	257	261	110	110	126	130	141	143
Y1357	Sco_Dev_Bog	367	367	344	366	346	364	197	197	142	146	230	260	173	175	220	220	371	383	272	288	295	297	199	201	191	191	154	174	195	199	117	133	230	242	337	341	275	287	128	160	237	257	90	94	134	134	141	141
Y1358	Sco_Dev_Bog	359	367	344	364	346	346	193	197	140	140	260	260	173	175	212	222	359	379	288	292	293	299	199	199	191	193	156	158	187	195	109	121	222	234	329	337	279	311	132	136	237	237	94	94	134	158	141	141
Y1359	Sco_Dev_Bog	359	361	340	376	346	346	193	193	142	142	240	370	173	175	220	222	335	383	272	284	295	295	199	199	191	193	154	168	181	197	113	137	222	230	333	393	279	323	128	132	237	265	94	114	130	134	141	145
Y1360	Sco_Dev_Bog	359	367	336	340	346	346	199	199	118	134	240	240	179	183	222	228	299	383	196	272	295	297	199	225	191	193	154	168	187	193	117	125	230	242	353	357	307	319	132	148	241	249	94	102	122	130	141	141
Y1361	Sco_Dev_Bog	361	365	348	364	346	346	193	197	136	142	260	370	173	173	222	222	335	343	276	292	295	297	199	201	193	193	156	176	181	187	113	125	230	234	317	341	259	295	128	160	249	253	102	106	122	126	145	145
Y1362	Sco_Dev_Bog	359	367	336	368	346	346	195	197	134	158	250	260	173	181	220	222	287	379	284	288	295	297	199	199	191	191	154	176	181	187	113	133	242	246	269	317	263	291	132	152	233	241	90	114	162	162	141	141
Y1363	Sco_Dev_Bog	359	367	340	344	346	346	193	193	140	142	260	260	173	173	220	222	359	359	284	312	295	297	199	225	191	193	156	158	187	197	121	141	238	246	329	373	279	299	132	132	237	265	90	94	162	162	141	145
Y1365	Sco_Dev_Bog	359	359	324	372	346	346	193	197	142	160	250	260	173	175	222	228	383	387	232	276	293	297	199	199	191	193	156	156	187	197	109	141	234	234	293	317	299	307	132	140	233	253	102	114	126	130	141	145
Y1366	Sco_Dev_Bog	359	359	320	324	346	360	193	195	144	148	240	240	175	177	220	224	331	387	280	308	295	295	199	201	191	193	154	172	189	197	109	117	246	246	333	361	287	295	152	168	245	257	122	138	130	162	141	141
Y1367	Sco_Dev_Bog	359	365	372	376	346	346	197	197	140	142	240	260	173	173	222	226	347	391	264	276	295	297	199	199	191	191	156	168	191	195	117	125	222	234	349	361	275	303	128	148	229	229	90	110	158	170	141	141
Y1368	Sco_Dev_Bog	359	365	320	336	346	354	193	197	140	146	250	260	173	173	226	228	335	383	232	304	293	297	199	225	191	191	156	158	181	197	137	141	234	246	341	349	299	319	132	136	249	253	102	110	130	142	145	145
Y1369	Sco_Dev_Bog	363	367	324	344	346	346	197	197	134	140	210	300	175	177	220	222	287	299	248	312	295	297	199	201	191	191	154	168	193	197	109	129	234	238	389	389	299	299	132	152	253	257	102	118	126	190	141	141
Y1370	Sco_Dev_Bog	359	367	324	328	346	350	193	195	144	162	240	260	173	175	220	220	331	351	244	280	295	297	199	225	191	191	156	172	181	189	109	117	222	242	361	361	295	303	132	164	245	257	94	102	130	162	141	141
Y1371	Sco_Dev_Bog	359	365	320	324	346	360	193	197	118	148	250	260	173	175	220	222	355	391	280	304	295	297	225	225	191	191	154	154	179	193	109	125	222	250	361	397	303	311	132	132	237	245	114	114	130	210	141	141
Y1372	Sco_Dev_Bog	367	367	344	376	346	364	195	197	142	146	260	260	175	179	220	222	371	403	288	292	295	297	195	197	191	191	154	158	181	199	125	141	222	234	341	405	275	327	132	160	233	237	90	90	134	162	141	145
Y1374	Sco_Dev_Bog	367	371	324	380	346	346	193	199	140	140	240	240	175	175	220	222	331	339	196	276	295	297	199	199	191	193	168	168	189	191	109	137	234	246	353	361	291	295	148	168	225	249	90	138	134	162	141	141
Y1375	Sco_Dev_Bog	363	365	340	380	346	350	195	197	144	146	260	290	173	173	220	222	347	387	240	296	295	297	199	199	193	195	156	170	187	187	129	137	222	234	317	337	275	319	132	136	229	237	90	114	126	178	141	141
Y1376	Sco_Dev_Bog	359	359	332	348	346	360	189	197	142	146	240	240	179	183	220	222	315	379	264	284	295	297	199	201	191	191	158	168	181	195	137	141	234	250	305	345	307	315	132	132	229	237	94	110	134	134	141	141
Y1377	Sco_Dev_Bog	359	365	320	336	346	350	0	0	140	144	230	260	173	177	220	222	327	355	196	280	295	295	199	199	193	193	154	154	197	221	113	133	222	238	349	401	299	307	132	152	233	265	122	126	130	214	141	141
Y1378	Sco_Dev_Bog	359	367	328	384	346	360	195	195	134	142	240	260	173	179	212	222	355	363	252	292	297	297	199	199	193	193	154	154	187	195	133	141	238	242	349	361	279	299	132	160	225	245	94	102	126	166	141	141
Y1379	Sco_Dev_Bog	359	359	368	376	346	346	193	197	142	142	260	260	175	175	222	226	307	387	284	292	295	295	199	199	191	193	152	158	181	199	109	109	234	234	333	369	271	307	132	132	233	245	114	114	166	182	141	141
Y1380	Sco_Dev_Bog	365	367	332	332	346	352	193	195	144	160	250	290	173	177	220	224	387	387	296	312	295	295	199	199	191	193	154	156	181	187	113	137	234	254	305	353	263	303	132	136	221	237	114	114	130	134	141	143
Y1381	Sco_Dev_Bog	359	367	340	368	346	346	189	195	142	146	230	260	179	179	220	222	287	287	292	312	295	295	199	199	191	193	154	156	187	189	117	133	222	234	269	341	315	347	124	152	233	233	90	90	186	214	141	141
Y1382	Sco_Dev_Bog	365	367	332	360	346	346	199	199	134	162	250	260	173	179	220	222	303	359	196	292	295	297	199	229	191	193	154	154	181	195	137	153	242	242	329	361	263	327	132	152	237	257	90	90	134	142	141	141
Y1384	Sco_Dev_Bog	359	367	336	344	346	346	193	197	140	146	240	250	173	175	222	222	327	363	268	296	297	297	197	199	191	193	154	154	187	193	109	109	222	234	337	341	287	323	132	164	229	233	114	122	130	162	141	145
Y1385	Sco_Dev_Bog	365	369	328	364	346	346	197	197	118	146	260	260	173	173	220	226	379	391	260	304	295	295	197	199	193	193	154	174	181	187	129	145	234	246	337	353	275	279	128	132	253	261	94	122	134	158	141	145
G3234	Sco_Spy_Dul	359	359	344	360	348	354	197	197	146	160	240	260	173	179	220	222	367	371	220	296	295	295	199	225	191	193	154	154	187	195	125	133	222	230	321	453	267	331	136	164	229	233	90	94	134	162	141	141
G3235	Sco_Spy_Dul	359	363	332	364	346	346	193	197	134	148	250	260	173	173	222	222	379	379	276	308	297	297	195	197	191	193	154	156	183	199	117	121	242	246	325	337	303	331	136	140	225	233	102	114	126	130	141	141
G3237	Sco_Spy_Dul	357	359	328	340	346	348	193	193	142	148	260	260	175	175	222	222	343	343	264	288	295	297	197	225	191	193	154	170	187	199	113	133	242	246	337	337	299	299	132	136	229	245	90	114	134	162	141	141
G3240	Sco_Spy_Dul	359	363	336	368	352	360	191	197	140	140	260	290	173	175	212	220	335	379	232	272	295	297	199	199	191	193	168	174	197	199	109	113	242	242	273	305	263	323	136	140	229	237	82	102	130	162	145	145
G3241	Sco_Spy_Dul	365	367	336	352	346	360	195	201	144	148	250	260	175	175	222	222	363	371	272	292	295	297	227	227	191	191	156	162	195	197	121	141	222	242	313	321	307	311	136	160	221	229	106	134	126	162	141	141
G3242	Sco_Spy_Dul	359	359	324	364	346	346	195	197	140	142	260	260	175	177	212	222	383	399	268	272	295	295	201	201	191	191	154	154	191	199	89	113	242	242	377	389	271	327	132	152	245	257	90	94	158	190	141	145
G3244	Sco_Spy_Dul	359	363	340	344	346	352	197	201	144	148	210	260	173	173	212	222	367	375	272	308	295	295	199	199	193	193	154	156	197	199	109	109	230	242	345	353	263	327	136	156	233	237	102	118	130	130	141	145
G3245	Sco_Spy_Dul	367	367	328	368	346	352	193	195	144	160	230	260	175	177	220	222	315	387	276	288	295	297	199	227	191	193	154	168	187	187	121	145	222	234	329	397	275	311	140	156	257	257	94	94	122	126	141	141
G3246	Sco_Spy_Dul	357	365	320	356	346	346	195	197	142	146	260	300	173	175	212	220	367	379	268	268	295	295	219	225	191	191	154	154	183	197	109	133	234	242	321	417	299	303	132	152	225	249	90	90	170	186	141	143
G3247	Sco_Spy_Dul	359	367	348	392	346	356	189	197	144	146	240	260	173	173	222	222	367	375	236	276	295	297	199	201	191	195	156	156	193	199	125	185	234	246	329	369	287	303	156	164	217	225	94	102	130	162	141	145
G3248	Sco_Spy_Dul	359	367	340	376	346	346	195	197	132	140	260	260	175	177	220	222	307	327	264	288	295	295	199	199	191	195	156	168	181	197	109	149	222	222	317	397	267	371	132	132	241	245	90	114	122	126	141	141
G3249	Sco_Spy_Dul	359	363	324	364	346	360	193	193	142	148	250	260	173	175	216	222	327	363	272	284	295	299	199	199	191	191	154	168	193	201	113	121	222	222	321	369	319	327	132	132	229	241	114	126	126	174	141	141
G3250	Sco_Spy_Dul	359	359	344	364	360	360	193	197	134	148	240	260	173	177	220	220	327	351	268	276	297	297	197	199	191	191	156	158	187	187	121	125	222	234	361	401	311	315	148	168	229	233	118	122	130	134	141	141
G3251	Sco_Spy_Dul	359	365	324	344	346	352	193	197	142	164	250	260	173	179	220	222	375	395	264	300	295	295	201	201	191	191	156	156	197	197	113	121	222	246	349	369	287	307	152	164	233	261	114	130	130	142	141	141
G3252	Sco_Spy_Dul	359	363	328	364	346	362	193	193	146	148	260	260	173	175	220	226	379	383	284	288	295	297	199	199	193	193	156	168	197	199	109	125	246	246	337	345	251	299	124	152	233	245	94	106	126	174	141	141
G3253	Sco_Spy_Dul	363	363	320	356	346	364	193	201	140	140	260	260	173	175	212	220	339	363	276	280	295	297	201	227	191	193	156	168	189	193	129	137	230	234	353	397	271	295	124	132	237	253	90	102	126	130	145	145
G3254	Sco_Spy_Dul	359	363	348	348	346	352	193	197	144	146	240	260	173	173	220	222	311	395	264	284	295	297	197	201	191	191	156	170	193	193	121	137	222	234	329	397	283	307	140	152	217	237	98	126	142	182	141	145
G3255	Sco_Spy_Dul	363	365	320	324	346	346	197	197	118	146	260	300	173	173	220	222	359	383	284	288	295	295	201	201	191	193	154	156	193	197	113	129	230	246	337	389	271	283	124	132	209	233	90	118	134	162	141	141
G3256	Sco_Spy_Dul	359	359	320	320	346	348	193	203	144	146	260	260	173	173	212	220	355	379	200	264	295	295	201	225	191	193	152	158	181	199	121	125	222	238	317	369	267	311	132	136	233	241	94	114	126	158	141	141
G3257	Sco_Spy_Dul	359	363	340	372	346	364	195	197	142	144	240	260	173	173	220	226	359	391	268	272	295	295	197	199	191	193	154	154	195	197	109	125	242	242	333	421	287	291	132	156	237	237	102	102	130	130	141	145
G3259	Sco_Spy_Dul	359	359	320	336	346	360	197	197	142	144	260	290	173	175	220	226	375	383	288	292	295	297	199	199	193	193	154	160	181	187	109	125	238	254	337	377	275	299	132	152	233	245	114	114	134	194	141	145
H3450	Sco_Spy_Fes	359	363	328	328	346	360	189	197	140	142	250	260	175	175	220	226	351	355	284	288	295	295	199	201	193	193	156	156	187	195	125	129	222	242	345	373	327	363	132	160	233	233	94	102	134	134	141	141
H3451	Sco_Spy_Fes	359	365	368	384	346	350	195	195	134	138	240	260	173	173	212	222	327	363	268	308	297	297	195	201	191	193	158	168	189	199	109	109	230	234	349	449	275	295	128	136	221	229	106	110	118	126	141	145
H3452	Sco_Spy_Fes	359	363	324	340	346	356	189	197	118	144	230	240	173	175	222	222	311	371	256	292	295	297	195	199	191	191	156	156	187	199	141	185	230	242	345	389	315	319	144	148	241	241	94	118	126	158	141	143
H3453	Sco_Spy_Fes	359	359	340	348	346	346	197	197	146	148	250	250	173	173	212	220	319	379	268	280	297	297	199	225	191	193	152	156	187	217	117	125	234	246	333	341	307	327	136	152	221	229	110	134	130	162	143	145
H3454	Sco_Spy_Fes	359	365	372	384	346	346	193	197	136	158	260	300	173	175	212	220	351	371	260	276	295	295	197	199	191	193	168	170	195	197	109	125	234	242	285	333	267	275	128	168	225	249	90	110	130	178	141	145
H3455	Sco_Spy_Fes	359	365	320	328	346	346	193	201	132	140	260	260	173	173	212	220	351	387	248	328	295	295	199	199	191	191	150	156	181	217	113	129	222	238	285	413	271	271	140	144	225	237	122	122	146	158	141	141
H3456	Sco_Spy_Fes	359	367	324	328	346	352	189	197	140	144	260	260	173	173	222	222	355	363	264	268	295	297	205	225	193	195	168	168	187	195	125	133	242	246	369	377	275	335	136	140	245	249	118	130	138	142	141	141
H3457	Sco_Spy_Fes	359	363	324	360	346	346	197	201	144	160	230	350	173	179	220	226	379	383	264	288	293	295	199	199	191	193	154	156	193	197	121	125	222	230	417	445	259	311	132	136	233	245	102	106	126	134	141	141
H3459	Sco_Spy_Fes	359	363	340	360	346	350	195	197	134	140	240	240	173	175	220	222	359	363	268	288	295	297	201	205	191	193	154	154	181	181	121	133	242	242	313	317	255	311	132	140	209	221	98	118	146	162	141	141
H3460	Sco_Spy_Fes	358	363	340	348	346	346	195	197	118	140	250	260	173	177	220	220	343	359	272	292	295	295	199	201	193	193	156	168	181	195	117	125	242	242	277	425	271	315	124	140	225	233	94	114	122	166	141	141
H3461	Sco_Spy_Fes	359	359	360	360	346	360	193	197	118	140	260	260	173	173	220	222	351	351	276	284	295	297	199	201	191	193	154	154	187	187	125	129	234	234	321	365	279	283	136	136	245	265	90	90	130	142	141	141
H3462	Sco_Spy_Fes	363	367	320	364	346	346	193	193	134	138	240	260	173	173	212	222	335	387	276	296	295	295	199	201	193	193	154	154	187	197	125	133	242	242	341	413	279	291	128	140	233	245	110	126	134	162	141	141
H3463	Sco_Spy_Fes	365	371	340	348	346	346	193	197	118	118	240	250	173	173	220	220	367	387	288	296	295	297	197	199	191	193	154	154	193	197	113	129	242	242	253	325	307	307	132	160	221	229	94	94	122	130	141	141
H3465	Sco_Spy_Fes	359	359	324	350	344	346	191	193	142	142	260	260	173	179	220	222	355	359	232	304	295	295	199	199	191	195	154	170	187	199	109	113	242	246	361	361	291	299	132	156	225	225	110	114	126	162	141	145
H3466	Sco_Spy_Fes	359	363	340	352	346	346	193	197	118	132	250	260	173	179	212	212	319	339	236	256	295	297	197	225	191	193	154	158	181	217	101	121	246	246	285	337	255	307	132	136	229	241	122	126	134	134	141	145
H3468	Sco_Spy_Fes	359	359	364	380	346	352	197	197	118	134	290	300	173	175	212	220	355	371	284	288	295	295	199	199	193	193	158	170	195	195	113	125	234	254	321	409	311	311	148	164	221	229	70	106	130	138	141	145
H3469	Sco_Spy_Fes	359	359	320	324	346	346	193	197	142	142	240	260	173	175	222	222	355	371	288	292	295	297	199	201	193	193	154	168	193	197	133	133	234	242	313	401	271	335	124	128	229	229	114	122	122	190	141	145
H3470	Sco_Spy_Fes	359	359	328	348	346	346	193	197	144	144	250	290	173	173	220	224	359	379	268	284	295	295	199	205	191	193	156	156	197	197	109	161	238	242	325	333	271	315	136	156	233	253	102	114	130	158	141	147
H3471	Sco_Spy_Fes	363	367	316	332	346	346	195	197	146	164	240	260	173	173	226	226	371	399	272	284	295	297	199	201	191	191	154	170	193	201	125	133	222	238	317	329	275	299	132	132	233	245	98	114	134	158	141	143
H3472	Sco_Spy_Fes	359	367	324	332	346	346	197	197	142	164	230	240	173	175	222	222	307	355	272	292	295	295	199	199	191	193	156	170	187	197	133	133	242	242	309	361	267	307	132	132	225	233	98	98	126	126	141	141
H3474	Sco_Spy_Fes	0	0	0	0	346	360	189	193	146	160	260	290	173	177	222	226	355	371	284	304	295	297	195	199	191	193	154	156	195	201	109	129	230	246	273	329	311	311	148	152	229	245	90	114	130	130	141	143
H3475	Sco_Spy_Fes	359	363	320	364	346	352	189	195	118	144	260	260	173	179	220	226	327	375	268	276	295	297	199	199	191	193	156	158	195	197	125	149	238	246	333	341	291	291	156	160	229	241	90	114	122	170	141	141
H3476	Sco_Spy_Fes	359	363	320	324	346	346	193	197	140	140	240	290	173	173	226	226	335	347	288	296	295	295	199	201	191	191	156	156	187	195	113	129	242	246	369	401	263	267	132	164	249	249	94	126	126	130	141	143
H3477	Sco_Spy_Fes	359	365	336	340	346	360	195	195	142	142	250	260	173	173	210	220	331	339	300	316	297	297	199	225	191	193	156	162	181	195	109	117	238	242	309	365	259	287	128	132	229	253	90	102	138	162	141	141
H3478	Sco_Spy_Fes	363	363	336	380	346	352	193	197	140	140	250	290	173	175	220	222	315	363	260	304	295	297	199	201	193	193	154	170	193	195	133	145	230	246	305	345	279	323	128	136	209	233	98	118	118	142	141	141
H3479	Sco_Spy_Fes	363	363	320	336	346	346	193	195	142	146	230	350	175	177	222	226	339	371	232	308	295	295	199	201	191	191	156	168	191	197	129	141	242	242	365	401	271	311	132	136	245	249	106	110	126	170	141	141
G1206	Sco_Nes_Oic	359	363	320	360	346	346	197	197	118	142	260	260	173	179	222	226	359	359	292	296	295	295	199	199	193	193	154	158	193	199	121	145	238	242	337	357	271	299	132	132	229	229	90	126	126	158	141	145
G1207	Sco_Nes_Oic	359	363	320	344	346	346	195	199	118	134	240	260	173	173	222	222	347	363	196	264	295	297	199	199	191	191	154	160	187	187	105	125	242	250	293	341	267	323	132	156	249	249	90	126	126	126	141	141
G1209	Sco_Nes_Oic	359	363	320	336	346	346	193	199	118	140	240	260	175	179	220	222	303	387	196	328	295	297	199	225	191	191	154	156	187	189	129	153	222	238	325	361	275	315	132	132	249	273	90	126	130	134	141	141
G1211	Sco_Nes_Oic	359	367	340	396	346	346	193	195	148	160	240	260	168	175	212	220	339	351	288	304	295	295	197	199	191	191	154	154	183	193	109	125	222	246	321	357	295	299	132	148	237	241	106	126	130	134	141	141
G1212	Sco_Nes_Oic	365	365	320	328	346	346	197	197	118	148	240	260	175	177	216	222	371	395	280	284	295	295	197	199	191	193	158	176	187	197	121	121	222	234	329	365	279	299	128	136	221	245	90	130	126	158	141	141
G1213	Sco_Nes_Oic	359	359	328	352	346	346	193	199	134	140	240	260	173	179	220	226	339	387	196	292	295	297	199	199	191	193	154	154	181	181	125	153	222	242	285	341	307	327	148	164	229	273	94	126	126	126	141	141
G1214	Sco_Nes_Oic	359	363	328	360	346	346	193	197	142	142	250	300	173	173	226	228	307	359	268	296	295	295	199	199	193	195	154	158	187	193	121	133	242	242	261	357	271	271	132	156	229	241	114	126	126	158	141	145
G1215	Sco_Nes_Oic	359	363	328	364	346	346	193	197	140	142	240	260	173	175	222	222	359	395	252	304	295	299	195	199	193	193	154	158	181	197	105	109	222	238	317	377	279	307	132	136	245	245	106	118	122	126	141	147
G1216	Sco_Nes_Oic	363	363	320	364	346	360	189	197	140	144	260	260	173	173	216	222	355	383	280	292	295	295	199	201	193	193	156	158	189	197	109	113	222	246	329	329	271	275	132	132	233	245	94	106	154	158	141	141
G1217	Sco_Nes_Oic	363	367	344	352	346	348	189	191	118	138	260	300	173	179	220	222	359	383	276	292	295	297	199	199	193	193	154	168	179	187	121	125	234	242	317	329	275	291	148	148	245	257	90	94	130	138	141	141
G1218	Sco_Nes_Oic	359	363	364	368	346	346	195	197	118	160	260	260	173	175	212	222	339	375	268	328	297	297	197	201	191	191	154	156	189	199	121	145	246	246	329	341	271	331	132	136	237	241	90	90	130	142	141	141
G1219	Sco_Nes_Oic	363	367	332	340	346	346	195	197	118	138	260	260	173	173	222	222	351	387	288	292	295	297	199	199	191	193	154	158	187	207	125	145	242	242	329	341	311	327	136	148	241	257	126	126	130	174	141	141
G1220	Sco_Nes_Oic	359	363	332	340	346	346	197	197	142	142	260	300	173	173	226	228	307	359	272	296	297	297	199	199	193	193	156	158	187	195	109	149	242	250	261	385	263	271	132	156	229	257	114	114	126	130	141	141
G1230	Sco_Nes_Oic	359	363	320	344	346	346	193	195	140	160	260	260	173	175	212	222	359	383	276	288	295	295	197	199	193	193	156	158	187	207	121	157	242	246	317	357	279	319	148	152	249	249	126	126	126	130	141	141
G1231	Sco_Nes_Oic	359	359	336	340	346	346	193	197	134	160	260	260	173	175	222	222	347	371	264	288	295	297	199	201	191	191	156	160	0	0	105	117	234	234	329	405	271	323	132	140	229	249	90	94	122	134	141	141
G1232	Sco_Nes_Oic	359	363	352	364	346	346	197	197	118	158	260	260	173	179	226	228	307	371	304	304	295	295	195	199	191	193	154	156	187	197	129	157	242	242	337	365	271	275	132	132	233	237	106	126	130	142	141	145
G1233	Sco_Nes_Oic	359	359	340	360	346	346	199	199	118	134	240	260	173	175	222	222	307	371	196	196	295	295	199	201	191	193	154	156	187	217	105	157	222	246	341	409	267	299	128	144	237	249	90	126	126	162	141	141
G1237	Sco_Nes_Oic	359	359	332	336	346	346	189	195	146	160	260	260	173	175	220	222	371	375	280	284	295	295	199	201	191	193	154	158	181	193	113	121	230	242	341	365	307	319	132	164	249	253	94	114	154	154	141	141
G1238	Sco_Nes_Oic	359	359	376	376	346	346	197	197	118	144	250	290	175	175	212	220	307	371	304	304	295	295	199	199	191	191	154	170	187	197	109	125	222	222	361	369	275	327	132	132	237	257	94	102	122	138	141	145
G1239	Sco_Nes_Oic	363	367	332	364	346	346	189	193	118	160	260	260	173	173	222	222	339	375	268	284	295	297	199	201	191	193	154	158	181	199	121	145	222	238	325	341	271	271	132	132	237	253	94	122	142	154	141	141
G1241	Sco_Nes_Oic	363	367	344	368	346	346	193	199	140	148	260	260	173	179	220	222	339	371	196	228	297	297	199	199	191	193	154	156	187	197	105	113	222	242	317	409	263	275	132	132	241	253	94	114	162	190	141	141
H2351	Sco_Bea_Bea	359	365	336	336	346	360	197	197	140	146	260	260	173	173	212	222	343	359	292	304	295	295	199	199	191	191	154	168	189	197	117	129	234	242	289	373	275	279	136	152	225	249	94	106	126	162	0	0
H2352	Sco_Bea_Bea	359	359	344	364	346	346	197	197	142	146	240	260	173	173	212	220	347	351	248	292	295	295	201	225	191	193	156	176	0	0	117	157	246	250	349	381	279	287	132	156	257	261	106	122	126	126	0	0
H2353	Sco_Bea_Bea	357	363	324	360	346	346	197	197	144	146	260	290	173	175	222	222	295	343	276	300	295	297	225	225	191	191	154	154	189	193	125	125	222	226	337	369	275	323	132	136	229	233	106	106	162	162	141	141
H2354	Sco_Bea_Bea	359	359	336	336	346	346	189	193	0	0	250	260	173	181	220	222	311	359	268	276	295	297	195	199	193	193	156	156	181	189	109	125	222	238	337	361	267	303	124	136	245	257	98	110	126	130	141	141
H2355	Sco_Bea_Bea	357	363	326	344	346	346	193	197	118	136	230	260	173	173	222	222	359	359	292	304	295	297	199	199	191	193	150	154	181	189	109	129	222	234	337	357	251	271	132	136	229	229	106	126	126	126	141	141
H2356	Sco_Bea_Bea	359	365	320	356	346	346	197	197	136	146	240	260	173	175	220	222	299	383	272	284	295	297	195	199	193	193	150	156	0	0	125	145	234	242	341	353	271	275	128	136	249	257	110	110	130	134	141	141
H2357	Sco_Bea_Bea	359	363	332	332	346	346	197	197	142	144	250	260	173	173	220	222	311	311	292	320	295	295	199	199	191	193	156	156	0	0	129	145	242	242	329	329	303	311	128	132	229	257	110	122	130	142	141	141
H2358	Sco_Bea_Bea	357	359	356	368	346	346	195	195	142	142	240	260	173	173	212	222	295	371	264	288	295	295	199	199	191	191	156	168	193	197	125	129	238	242	337	345	283	291	128	132	221	257	90	110	122	126	141	145
H2359	Sco_Bea_Bea	359	363	320	340	344	346	197	197	136	140	260	260	173	173	220	222	295	371	288	328	295	297	197	199	191	193	154	158	189	197	125	153	222	234	317	373	275	287	132	140	225	229	90	114	122	138	141	141
H2360	Sco_Bea_Bea	357	367	324	344	346	346	195	195	140	144	260	300	173	175	222	222	371	387	268	288	295	297	199	199	191	193	162	168	187	197	109	113	222	234	333	349	283	371	132	140	237	237	70	106	126	130	141	141
H2361	Sco_Bea_Bea	359	367	332	332	344	346	195	197	142	142	240	260	173	173	220	220	375	379	276	288	297	303	195	225	191	193	156	168	181	197	105	109	234	242	301	341	279	315	140	144	257	261	110	126	130	130	0	0
H2362	Sco_Bea_Bea	359	365	336	352	346	360	195	195	0	0	260	260	173	173	212	220	339	383	292	316	295	297	195	201	191	191	156	156	187	189	113	157	234	254	345	361	259	287	132	132	233	241	90	110	138	142	141	143
H2363	Sco_Bea_Bea	363	363	328	340	346	346	197	197	142	148	260	260	173	175	222	222	367	391	276	288	295	297	199	199	193	193	150	154	0	0	109	129	234	234	341	361	283	303	136	140	229	233	90	94	126	134	0	0
H2364	Sco_Bea_Bea	363	367	344	364	346	346	197	197	140	142	260	260	173	175	220	222	327	367	272	300	295	295	199	201	191	193	154	156	181	197	109	125	234	242	337	365	275	287	132	132	229	241	114	114	130	138	141	145
H2366	Sco_Bea_Bea	359	367	336	348	346	346	197	197	142	144	260	260	173	175	220	222	343	367	264	304	295	297	199	199	191	191	156	176	0	0	113	141	234	242	317	341	303	303	132	132	229	237	122	126	142	194	141	147
H2367	Sco_Bea_Bea	359	367	340	348	346	346	195	197	138	146	260	260	173	173	220	222	371	387	272	300	295	297	199	199	191	193	154	156	187	189	113	117	230	234	261	393	311	319	132	136	237	261	106	122	122	122	141	141
H2368	Sco_Bea_Bea	363	369	324	376	346	352	189	197	142	142	260	300	173	173	222	222	359	371	268	288	295	295	199	199	191	193	152	154	189	193	121	137	222	234	373	401	303	311	136	140	229	241	98	114	162	166	141	141
H2369	Sco_Bea_Bea	357	363	336	344	346	352	195	197	118	144	260	260	173	173	220	226	351	415	256	272	295	297	199	225	193	195	156	172	189	201	117	125	242	242	317	317	267	363	136	152	241	241	106	134	126	138	141	145
H2372	Sco_Bea_Bea	0	0	348	352	346	346	197	197	142	142	240	260	173	173	220	222	363	367	272	276	295	297	199	199	191	193	154	156	181	197	109	109	234	242	317	329	271	291	132	140	237	257	106	122	142	166	141	141
H2373	Sco_Bea_Bea	359	367	368	368	346	346	193	195	142	146	260	260	175	181	220	222	339	359	280	316	295	297	199	199	193	193	156	168	189	197	129	145	234	242	329	337	275	291	132	132	237	257	90	118	130	158	141	141
H2374	Sco_Bea_Bea	359	359	336	348	346	346	195	197	142	142	260	260	173	173	222	222	343	359	276	288	295	295	199	201	193	193	156	172	189	197	113	149	234	246	341	405	279	299	132	136	229	261	114	122	126	138	141	147
H2375	Sco_Bea_Bea	359	367	328	336	346	346	195	197	118	140	260	260	173	173	220	222	311	371	288	324	295	295	197	199	191	193	154	156	0	0	109	133	234	242	333	353	275	303	152	164	237	249	106	110	130	138	141	141
H2378	Sco_Bea_Bea	363	367	340	344	346	360	197	197	118	136	250	260	173	173	220	222	371	371	276	300	295	297	195	199	191	193	156	176	0	0	141	157	222	238	373	389	299	303	132	152	237	253	90	122	138	190	141	141
N1801	Sco_Con_Upp_b	359	363	320	324	346	346	189	197	144	148	250	260	173	173	222	222	371	395	228	284	293	295	199	205	193	193	156	156	181	197	145	157	226	234	373	405	275	347	140	152	237	253	90	90	126	134	141	141
N1802	Sco_Con_Upp_b	359	363	324	346	346	346	197	197	138	142	250	290	175	175	212	222	379	383	264	292	295	303	199	229	191	195	158	172	187	197	105	141	226	230	345	433	287	295	132	132	229	241	86	114	122	162	141	141
N1803	Sco_Con_Upp_b	359	363	344	368	346	346	197	197	144	146	260	260	173	177	222	222	351	383	228	276	295	297	197	229	193	193	154	156	181	197	105	129	230	242	341	357	255	287	132	140	201	245	94	106	126	142	141	141
N1804	Sco_Con_Upp_b	359	359	328	368	346	346	195	197	134	146	250	260	173	175	220	222	359	379	276	292	295	297	195	201	191	193	156	174	181	193	157	157	230	250	261	289	311	315	132	140	237	237	86	94	130	142	141	143
N1805	Sco_Con_Upp_b	363	367	340	364	346	346	193	197	144	160	260	260	173	173	220	220	303	383	272	276	295	295	199	225	191	191	154	174	181	189	125	129	238	246	301	429	271	323	128	132	237	261	94	106	122	126	141	145
N1807	Sco_Con_Upp_b	359	359	336	336	346	346	195	197	134	140	260	260	173	173	220	226	327	375	248	272	297	297	199	201	193	195	154	176	187	193	145	157	234	242	337	341	295	311	132	136	201	237	114	114	126	134	141	141
N1809	Sco_Con_Upp_b	363	367	324	324	346	346	195	197	138	140	260	260	173	173	222	222	359	383	276	284	303	303	199	225	191	191	156	158	197	197	157	157	234	250	309	349	323	331	132	152	237	257	90	122	130	162	141	141
N1810	Sco_Con_Upp_b	357	359	324	356	346	346	191	195	118	148	240	260	173	173	220	222	363	395	264	296	293	295	199	225	191	195	160	168	181	187	105	125	234	242	385	393	287	291	132	132	213	249	106	122	126	162	141	141
N1811	Sco_Con_Upp_b	367	367	332	336	346	346	189	197	142	142	230	260	173	173	222	222	359	395	276	280	295	295	199	199	191	193	156	156	187	197	113	157	222	234	265	341	307	311	136	136	237	241	86	106	126	138	141	145
N1812	Sco_Con_Upp_b	359	367	320	344	346	346	195	197	140	144	260	260	173	173	220	222	383	383	228	296	295	295	201	229	191	193	156	156	181	181	157	157	230	234	309	345	279	295	132	140	233	261	98	122	162	162	145	145
N1817	Sco_Con_Upp_b	359	367	332	340	346	346	193	193	140	140	250	260	173	173	216	222	383	399	272	284	295	295	199	201	191	193	154	156	197	197	109	157	222	242	341	353	295	311	132	140	233	233	86	90	126	138	141	143
N1818	Sco_Con_Upp_b	363	367	340	340	346	352	197	197	144	148	240	250	173	173	220	222	387	395	256	296	303	303	199	201	191	195	154	156	187	199	125	153	222	222	361	433	287	303	136	164	237	237	90	106	122	122	141	141
N1819	Sco_Con_Upp_b	367	367	320	336	346	346	195	195	136	140	260	300	173	173	220	222	0	0	272	284	295	297	199	225	191	193	0	0	197	197	117	145	226	242	349	357	263	311	132	152	237	253	90	122	122	126	141	141
N1821	Sco_Con_Upp_b	359	359	328	336	346	346	195	197	140	160	260	260	173	175	220	222	359	367	228	316	295	295	197	199	191	193	156	156	187	197	157	157	222	242	333	341	287	323	124	140	241	261	86	90	130	134	141	141
N1824	Sco_Con_Upp_b	363	367	336	380	346	346	189	197	118	140	240	250	173	173	222	222	359	387	232	284	295	295	205	225	191	193	156	156	187	197	125	145	222	226	329	349	275	287	124	148	237	245	94	106	122	126	141	141
N1825	Sco_Con_Upp_b	359	363	344	380	346	346	193	195	142	142	240	260	173	175	220	222	311	371	284	284	295	295	199	225	191	193	154	156	195	199	113	125	222	222	341	357	287	307	132	132	225	233	102	106	122	134	141	141
N1826	Sco_Con_Upp_b	359	363	364	364	346	346	189	193	136	142	260	290	173	175	220	222	303	383	272	288	295	297	199	229	193	195	154	154	187	187	109	157	242	242	309	353	291	327	132	164	241	261	90	126	126	158	141	141
N1827	Sco_Con_Upp_b	363	367	340	348	346	346	195	197	118	138	260	260	175	177	220	222	347	387	284	288	295	297	199	199	193	193	0	0	187	187	129	157	230	242	337	361	287	299	128	136	233	241	94	122	126	146	141	141
N1828	Sco_Con_Upp_b	359	359	356	364	346	346	193	197	140	144	260	260	173	173	220	222	383	399	216	284	295	297	201	201	191	193	156	156	187	187	109	113	222	242	309	341	267	275	132	164	225	245	106	126	158	186	141	141
N1829	Sco_Con_Upp_b	359	359	324	332	346	346	195	197	138	142	260	260	173	173	220	222	343	371	260	276	297	297	199	207	193	195	156	170	181	187	109	125	230	246	301	373	299	311	132	132	225	233	98	114	122	122	141	143
N1830	Sco_Con_Upp_b	363	365	340	344	346	346	189	197	138	160	260	300	173	175	220	222	387	411	268	276	295	297	199	229	191	191	156	156	197	197	105	157	222	234	305	333	279	295	140	164	237	261	90	130	126	158	141	145
N1831	Sco_Con_Upp_b	359	359	332	336	346	346	193	197	138	140	240	260	173	173	222	222	303	383	272	292	295	297	199	201	191	191	154	158	187	193	109	165	242	250	305	309	275	295	132	164	257	261	122	126	142	158	141	141
N1834	Sco_Con_Upp_b	359	359	332	336	346	346	197	197	142	160	250	250	177	177	222	222	371	383	284	304	295	297	197	225	193	195	156	162	181	193	105	157	238	242	309	345	299	311	132	132	245	257	90	114	126	130	141	141
N1836	Sco_Con_Upp_b	361	367	332	336	346	346	197	197	142	142	230	290	173	175	220	222	303	343	272	292	295	297	203	203	191	191	154	156	181	197	105	157	242	242	353	361	259	287	140	164	229	241	90	90	126	126	141	141
WCSS3601	Sco_Car_all	361	365	320	336	346	346	193	195	142	142	250	260	168	173	212	220	355	367	288	292	295	297	199	225	191	193	156	176	181	191	109	121	234	242	309	397	287	295	136	152	225	269	90	110	126	190	141	141
WCSS3604	Sco_Car_all	0	0	328	336	346	346	197	201	142	146	250	260	173	175	222	222	371	391	292	296	293	295	201	201	191	193	156	156	189	197	113	125	242	246	297	389	295	295	128	164	241	241	98	126	122	130	141	141
WCSS3610	Sco_Car_all	357	359	336	368	346	352	189	197	134	140	250	260	168	173	216	226	359	367	288	288	295	295	199	225	193	193	154	154	195	215	121	141	242	242	317	377	311	311	132	136	205	253	102	106	130	130	141	141
WCSS3612	Sco_Car_all	359	363	312	348	346	346	193	195	140	146	260	260	175	175	222	226	387	387	292	304	295	295	199	199	191	193	154	154	185	197	109	125	222	246	317	389	275	343	128	132	249	265	98	106	126	130	141	145
WCSS3613	Sco_Car_all	360	367	332	384	346	348	193	195	118	144	250	260	173	173	222	226	331	387	292	296	295	297	201	201	191	191	154	154	185	197	133	133	222	234	325	365	275	295	128	132	205	241	110	118	130	134	141	141
WCSS3614	Sco_Car_all	363	367	316	332	346	346	193	197	118	118	260	260	173	173	226	226	367	387	280	292	297	297	201	225	191	193	154	156	193	197	109	117	246	246	325	337	295	299	132	136	233	233	110	118	134	194	141	145
WCSS3615	Sco_Car_all	360	365	336	384	346	346	195	195	142	144	260	260	173	179	210	226	335	387	288	304	295	297	199	201	191	193	154	154	187	197	113	133	242	246	313	365	271	323	128	132	221	241	94	106	130	138	141	141
WCSS3616	Sco_Car_all	357	359	348	360	346	346	197	197	140	142	260	260	175	179	222	222	343	359	232	280	295	295	199	199	191	193	156	156	181	193	117	129	234	238	309	345	267	311	140	140	245	253	106	130	134	146	141	141
WCSS3617	Sco_Car_all	357	359	316	340	346	346	193	195	138	140	260	260	165	173	222	222	343	359	292	292	295	297	195	199	191	191	154	154	193	199	133	145	222	234	321	361	311	347	128	140	237	261	90	114	146	162	145	145
WCSS3619	Sco_Car_all	359	363	344	348	346	346	197	197	146	160	240	260	173	173	222	222	327	343	264	288	295	301	197	199	191	195	154	168	193	199	125	125	242	246	353	393	271	287	132	164	233	245	90	118	130	178	143	145
WCSS3620	Sco_Car_all	357	367	336	348	346	346	189	195	118	158	230	260	173	173	220	220	379	383	272	288	295	295	199	225	191	193	154	156	193	193	157	161	234	242	357	401	259	267	132	140	237	249	90	90	126	162	141	141
WCSS3621	Sco_Car_all	359	367	316	332	348	360	193	201	118	146	250	260	173	173	222	226	367	371	292	292	297	297	199	201	191	193	154	154	193	197	109	117	234	246	325	337	307	307	132	132	233	253	110	110	134	194	141	141
WCSS3622	Sco_Car_all	359	359	340	352	346	354	193	197	136	142	250	260	173	173	222	222	303	359	288	316	295	297	199	199	191	193	154	156	193	193	125	153	234	234	317	341	287	343	132	164	229	237	114	118	134	198	141	141
WCSS3634	Sco_Car_all	361	367	340	344	346	346	193	201	144	160	260	260	173	173	212	226	351	379	276	280	295	297	199	201	191	191	156	172	197	199	113	113	226	238	345	429	271	303	128	132	249	249	94	110	126	130	141	141
WCSS3635	Sco_Car_all	359	367	340	348	346	360	193	195	118	140	250	260	173	175	222	226	367	391	268	292	295	297	197	201	191	191	154	158	187	197	117	149	242	242	317	389	275	279	132	132	233	237	94	98	130	194	141	141
WCSS3637	Sco_Car_all	359	367	324	364	346	346	197	197	142	154	240	240	173	175	222	222	331	363	276	296	297	297	199	201	193	195	152	156	193	199	125	153	222	238	349	365	295	303	124	128	229	241	90	122	130	142	141	145
WCSS3639	Sco_Car_all	363	363	312	316	352	360	197	201	144	146	260	260	173	179	222	226	375	387	292	296	295	297	225	225	191	193	154	156	185	197	109	125	234	234	317	337	279	323	132	136	221	265	106	110	134	138	141	141
WCSS3641	Sco_Car_all	363	365	332	336	346	348	193	195	140	148	240	250	175	175	220	220	371	391	288	288	297	297	199	201	191	193	156	168	201	219	97	117	222	222	361	369	255	323	124	160	253	265	102	106	126	126	143	143
WCSS3642	Sco_Car_all	363	369	348	366	346	346	193	197	140	160	240	240	173	175	220	222	351	375	236	272	295	297	195	201	191	195	156	174	187	197	113	157	234	242	317	397	291	307	132	132	209	241	86	110	126	194	141	147
WCSS3643	Sco_Car_all	359	359	368	384	346	360	191	193	118	142	260	260	173	173	222	226	371	387	284	296	295	295	225	227	191	191	154	158	187	199	117	125	230	242	341	401	271	295	152	164	229	253	106	114	126	138	141	141
WCSS3644	Sco_Car_all	359	365	336	336	346	346	197	197	138	140	260	260	173	175	220	220	351	383	284	288	295	297	199	199	191	191	154	158	181	191	117	125	222	242	281	361	323	363	144	164	237	249	106	106	126	194	141	145
WCSS3645	Sco_Car_all	359	367	332	384	346	346	191	193	140	144	250	260	173	179	214	222	347	391	268	292	295	297	197	205	191	193	154	154	187	197	145	149	234	242	337	361	279	323	128	132	233	241	98	110	126	130	141	141
WCSS3647	Sco_Car_all	359	359	344	348	346	346	195	197	140	140	260	290	173	173	222	222	315	383	280	296	297	297	199	225	191	193	168	170	187	197	137	157	226	242	361	433	307	323	132	152	241	249	102	106	122	130	143	145
C2302	Sco_Oyk_Oyk_d	359	365	360	364	346	346	189	193	142	144	260	260	173	173	220	222	347	359	280	320	297	297	199	225	191	191	156	160	181	197	113	117	222	242	269	321	279	295	164	168	253	261	102	102	130	210	141	141
C2303	Sco_Oyk_Oyk_d	363	365	326	364	346	360	197	197	136	160	240	260	173	175	222	226	343	371	296	316	295	295	197	201	191	191	156	158	181	187	109	117	230	242	301	373	251	295	140	148	229	245	86	90	126	134	141	141
C2304	Sco_Oyk_Oyk_d	359	363	336	356	346	352	191	197	134	144	240	250	173	173	212	222	359	387	272	280	293	295	195	199	191	191	154	154	181	197	145	153	222	242	349	357	251	319	132	136	237	253	90	122	142	142	141	141
C2305	Sco_Oyk_Oyk_d	357	359	336	336	344	346	189	195	136	144	260	260	173	173	222	226	379	383	292	308	297	297	199	199	191	191	154	156	187	193	117	141	222	234	261	313	283	335	132	164	253	253	98	114	122	126	141	141
C2306	Sco_Oyk_Oyk_d	359	359	320	326	346	346	191	195	142	144	260	260	173	173	220	222	359	371	244	292	295	295	195	199	191	191	154	156	181	195	113	121	242	242	365	369	271	279	132	140	221	229	110	122	126	142	141	141
C2307	Sco_Oyk_Oyk_d	359	363	322	336	346	352	195	195	134	142	260	260	173	177	220	226	295	351	280	292	293	295	195	199	191	193	156	168	195	197	109	137	234	242	377	405	267	271	124	164	209	237	86	94	126	130	141	141
C2308	Sco_Oyk_Oyk_d	359	359	324	348	346	346	193	193	144	164	250	260	175	175	220	222	351	367	308	308	295	295	199	199	193	193	154	170	181	193	97	129	230	242	277	345	267	291	128	136	233	249	106	130	126	142	141	141
C2309	Sco_Oyk_Oyk_d	359	367	324	336	346	352	195	197	140	142	240	260	173	175	220	222	311	379	272	288	297	297	199	199	193	195	154	156	193	197	145	145	234	242	281	329	271	311	136	140	249	257	94	114	122	134	141	141
C2310	Sco_Oyk_Oyk_d	363	363	344	356	346	346	193	197	134	142	280	300	173	175	220	222	379	383	300	316	295	295	199	225	191	193	154	156	189	197	145	145	222	242	365	413	311	311	132	136	229	237	90	94	126	130	141	141
C2311	Sco_Oyk_Oyk_d	363	371	320	356	346	346	195	195	118	134	240	260	173	173	220	226	355	359	260	280	295	295	199	199	191	191	154	156	187	197	113	125	242	246	269	289	267	279	132	136	209	261	90	90	130	142	141	145
C2312	Sco_Oyk_Oyk_d	359	367	320	326	346	346	193	197	138	142	230	260	173	173	220	222	295	375	288	292	295	295	197	199	193	193	154	156	187	187	97	125	234	242	361	437	311	319	132	152	237	249	106	114	126	142	141	141
C2313	Sco_Oyk_Oyk_d	359	363	332	380	346	346	189	197	118	138	260	290	173	175	212	222	295	343	272	304	295	295	199	199	191	193	154	168	187	193	101	145	234	242	325	325	267	299	128	164	237	241	114	130	130	170	141	145
C2314	Sco_Oyk_Oyk_d	359	363	316	384	346	346	197	197	118	140	250	260	173	175	220	226	359	371	288	308	295	297	199	199	191	191	154	154	187	187	113	153	222	222	361	365	319	323	132	160	241	261	86	90	130	162	141	145
C2316	Sco_Oyk_Oyk_d	359	367	336	336	346	352	191	195	138	160	230	240	173	173	220	222	319	411	256	272	291	295	199	199	193	193	154	156	187	195	109	153	230	238	349	357	295	315	132	136	229	261	90	94	130	138	141	145
C2317	Sco_Oyk_Oyk_d	365	367	336	380	346	346	189	197	118	150	260	260	173	177	222	222	295	359	272	300	295	295	199	225	191	191	154	170	187	187	97	113	238	242	325	333	263	323	152	164	217	257	90	114	134	170	141	145
C2319	Sco_Oyk_Oyk_d	359	363	340	372	346	346	191	193	136	142	240	260	175	179	222	222	315	363	244	284	295	295	199	201	193	193	154	162	193	197	117	153	222	246	365	365	299	323	132	136	237	245	94	102	126	138	141	145
C2320	Sco_Oyk_Oyk_d	363	367	344	348	346	346	193	197	118	138	260	260	173	177	222	222	383	387	264	280	295	295	197	199	191	193	154	168	193	203	109	117	222	234	269	353	267	271	132	132	253	261	98	118	162	198	141	141
C2321	Sco_Oyk_Oyk_d	359	363	324	348	346	356	195	197	118	144	240	260	173	173	220	222	391	399	264	288	295	295	199	201	191	193	154	158	181	201	109	113	226	230	265	373	311	319	132	132	249	253	94	114	130	130	141	143
C2322	Sco_Oyk_Oyk_d	359	367	304	320	346	352	195	197	118	138	250	260	173	175	220	222	295	355	264	292	295	295	199	205	193	195	154	154	181	187	109	133	222	242	273	349	255	291	132	140	209	237	90	98	0	0	141	145
C2323	Sco_Oyk_Oyk_d	365	367	320	324	352	352	197	197	138	144	260	260	173	175	222	222	347	359	272	280	295	295	199	203	193	193	154	156	187	195	109	145	222	222	373	397	303	323	124	132	245	261	94	114	122	138	141	141
C2324	Sco_Oyk_Oyk_d	359	363	326	360	344	346	191	197	118	142	260	260	173	173	222	222	351	363	260	292	295	295	199	199	191	193	174	176	193	201	113	145	242	242	341	389	319	323	136	148	257	261	118	126	122	134	141	141
C2325	Sco_Oyk_Oyk_d	359	363	332	380	346	346	189	195	118	142	260	260	173	177	220	226	371	383	272	276	295	297	197	199	191	193	154	154	193	193	113	153	234	238	365	397	271	283	132	136	233	249	110	122	130	142	145	145
C2326	Sco_Oyk_Oyk_d	359	359	344	348	346	352	195	195	140	142	250	260	165	173	212	222	323	383	280	284	295	295	199	199	193	195	156	156	187	193	153	153	226	238	293	349	299	307	132	132	229	245	86	98	118	122	141	145
C2328	Sco_Oyk_Oyk_d	359	365	320	348	346	352	195	197	140	140	240	260	173	173	222	222	327	383	256	300	295	297	195	199	193	193	154	156	187	193	133	149	234	238	349	441	307	311	132	136	229	237	90	106	134	138	141	141
P1458	Sco_Oyk_Shi_f	0	0	324	356	346	346	193	197	142	144	250	260	173	173	220	222	351	351	296	300	295	295	201	205	191	191	154	154	0	0	133	153	222	242	317	325	295	299	132	140	213	245	122	130	126	130	141	141
P1459	Sco_Oyk_Shi_f	359	365	320	344	346	352	189	195	136	142	260	290	173	173	220	220	347	351	268	292	295	297	199	199	191	191	154	172	187	201	121	133	238	242	313	365	271	303	128	132	229	249	122	122	126	126	141	141
P1460	Sco_Oyk_Shi_f	359	365	324	324	346	352	197	197	144	148	250	260	173	173	220	220	347	359	280	292	295	297	199	203	191	193	168	172	181	187	97	145	222	222	353	361	279	299	136	152	233	257	70	122	134	162	141	141
P1462	Sco_Oyk_Shi_f	359	363	336	364	352	360	195	197	140	142	260	260	173	173	220	220	347	379	272	320	295	297	201	225	191	193	154	156	189	197	113	145	222	234	237	389	255	295	128	132	257	261	102	122	130	130	141	141
P1463	Sco_Oyk_Shi_f	359	367	356	356	346	346	197	197	142	142	240	290	173	173	220	222	347	379	284	308	295	297	195	203	191	193	156	156	195	201	109	109	238	238	305	373	299	299	140	164	257	257	110	122	126	130	141	145
P1464	Sco_Oyk_Shi_f	363	365	356	356	346	346	191	191	138	142	250	260	173	175	220	222	315	379	272	284	295	297	201	203	193	193	154	154	187	195	117	121	238	242	353	365	295	315	132	132	225	261	122	122	130	134	141	141
P1465	Sco_Oyk_Shi_f	359	365	344	364	346	352	197	197	140	160	250	290	175	175	220	222	319	347	272	316	295	295	225	225	193	193	154	154	187	193	129	129	238	238	365	405	311	319	128	132	257	257	90	130	126	130	141	141
P1466	Sco_Oyk_Shi_f	357	367	320	388	346	352	197	197	118	142	260	290	173	173	220	220	363	367	268	284	295	295	199	201	193	195	160	168	191	199	117	157	222	246	309	349	299	299	132	132	241	261	122	122	126	158	141	141
P1467	Sco_Oyk_Shi_f	363	363	336	364	346	346	197	197	144	160	290	290	175	175	212	222	303	383	268	284	295	297	201	201	193	193	154	154	181	187	109	129	222	242	313	357	279	291	128	132	237	257	106	122	162	162	141	141
P1468	Sco_Oyk_Shi_f	359	363	318	356	346	346	197	197	140	142	250	290	173	173	220	220	351	371	268	284	297	297	199	201	191	191	154	154	189	191	113	121	238	242	309	377	295	299	128	132	257	261	98	118	126	162	141	141
P1469	Sco_Oyk_Shi_f	359	359	336	356	346	352	195	197	144	160	260	290	173	173	220	222	319	347	272	272	295	295	197	201	191	191	154	154	181	193	113	129	242	242	309	357	295	311	132	132	229	257	122	130	122	126	141	141
P1470	Sco_Oyk_Shi_f	359	361	356	356	346	346	195	197	142	144	250	290	173	175	220	220	331	351	276	284	295	297	199	225	191	191	154	154	187	197	113	113	226	238	289	333	299	323	132	132	245	261	102	122	122	134	141	141
P1471	Sco_Oyk_Shi_f	359	367	336	364	352	352	197	197	142	142	260	290	173	175	220	220	351	359	268	288	295	295	201	201	191	193	154	154	189	195	133	145	222	242	349	365	303	303	128	140	249	257	102	122	126	162	141	141
P1472	Sco_Oyk_Shi_f	367	367	336	392	346	346	195	197	140	160	250	290	173	173	220	222	315	387	272	280	295	295	203	205	191	193	154	154	187	203	121	141	230	242	313	373	291	307	132	132	241	261	106	122	134	162	141	141
P1473	Sco_Oyk_Shi_f	365	367	324	356	346	352	195	197	136	160	240	260	173	173	220	222	363	371	264	268	295	295	199	201	191	193	168	168	187	187	109	125	238	246	345	361	255	303	132	132	241	241	122	126	130	134	141	143
P1474	Sco_Oyk_Shi_f	359	367	324	356	346	352	197	197	118	140	240	260	173	173	220	220	331	355	272	280	295	297	199	201	191	193	154	160	189	197	121	129	238	242	273	377	283	295	132	132	233	241	114	114	126	130	141	141
P1475	Sco_Oyk_Shi_f	359	363	336	356	346	346	197	197	144	160	250	260	173	175	220	222	347	359	268	292	295	295	205	205	191	193	156	168	187	197	125	133	234	242	289	341	275	299	128	132	205	257	110	122	114	134	141	141
P1477	Sco_Oyk_Shi_f	363	367	336	336	346	346	191	193	142	142	240	260	173	173	220	222	327	327	272	272	295	295	201	225	191	191	154	160	187	193	109	121	222	226	273	293	255	303	132	132	241	253	90	122	122	130	141	141
P1479	Sco_Oyk_Shi_f	359	367	356	356	346	346	193	197	142	144	260	290	173	175	220	222	307	351	280	284	295	295	197	199	191	191	154	156	187	191	121	145	230	230	345	461	299	303	132	132	229	257	106	114	130	134	141	141
P1480	Sco_Oyk_Shi_f	359	367	324	336	352	352	193	195	140	142	240	260	173	173	220	222	351	379	276	292	295	295	199	205	191	193	154	156	193	201	117	121	238	242	269	269	315	343	132	164	249	261	114	122	130	130	141	141
P1481	Sco_Oyk_Shi_f	367	367	328	356	346	346	191	197	118	142	250	260	173	175	220	222	327	367	272	280	295	297	199	201	191	193	154	156	189	189	125	145	222	238	349	357	295	299	128	132	241	253	106	114	126	130	141	141
P1483	Sco_Oyk_Shi_f	359	359	316	356	346	346	195	197	118	146	250	290	173	173	212	222	351	371	268	272	295	295	205	205	191	191	154	154	187	189	113	137	222	246	237	313	299	303	128	160	233	253	102	110	126	130	141	141
P1484	Sco_Oyk_Shi_f	357	359	336	388	346	346	195	197	138	144	240	250	173	177	220	222	327	379	276	284	293	295	195	199	191	191	156	168	189	195	109	145	234	238	341	353	283	319	132	140	237	257	122	122	130	134	141	141
P1485	Sco_Oyk_Shi_f	359	365	348	356	346	346	197	197	142	160	260	260	173	173	220	226	375	379	272	292	295	295	199	225	191	191	154	162	181	187	109	109	222	222	313	413	295	315	132	132	233	245	90	122	162	198	141	141
P1486	Sco_Oyk_Shi_f	359	363	336	356	346	352	195	197	140	142	250	260	173	173	220	220	355	363	284	296	295	297	199	199	191	191	156	168	181	187	117	145	222	230	353	373	287	291	132	148	205	257	118	122	142	158	141	141
H4904	Sco_Bro_Upp	359	371	340	380	346	346	0	0	142	142	260	260	173	175	222	222	335	363	196	280	295	295	195	201	191	193	156	176	181	187	145	145	222	234	265	353	279	283	128	152	237	241	94	130	142	170	141	141
H4905	Sco_Bro_Upp	359	367	324	380	346	346	189	191	140	150	260	260	173	175	220	222	319	359	268	300	295	295	199	199	191	191	154	156	199	199	113	117	234	242	313	369	307	323	132	152	229	245	90	90	126	190	145	145
H4907	Sco_Bro_Upp	363	363	324	352	346	346	193	193	140	140	240	260	173	173	222	224	311	375	276	280	295	295	199	229	193	193	154	168	187	187	117	125	238	242	321	345	0	0	128	136	225	257	90	110	126	134	141	145
H4908	Sco_Bro_Upp	363	365	320	420	346	346	191	197	134	140	260	260	173	173	220	222	311	363	268	308	295	297	199	227	191	193	154	168	181	181	113	125	242	246	365	369	291	327	136	136	245	257	122	126	126	130	141	141
H4909	Sco_Bro_Upp	365	367	340	348	346	346	193	197	140	142	260	260	173	175	212	220	347	367	236	284	295	297	195	199	191	191	154	170	181	205	113	133	246	250	325	373	287	315	132	136	241	241	86	94	134	142	141	141
H4910	Sco_Bro_Upp	359	367	336	336	346	346	195	197	142	142	260	260	173	175	222	222	335	379	268	272	295	295	199	231	191	191	154	156	187	203	105	121	222	234	317	357	263	307	128	148	241	257	90	118	126	134	141	141
H4921	Sco_Bro_Upp	365	367	320	324	346	346	189	193	140	154	260	290	173	179	212	222	307	351	268	272	295	295	195	199	191	193	156	156	193	199	117	141	238	238	369	485	291	323	132	136	229	257	114	114	126	130	141	145
H4923	Sco_Bro_Upp	363	365	336	388	346	360	189	197	138	142	260	300	173	175	212	222	315	375	272	280	295	295	199	199	191	193	158	168	187	199	109	125	242	246	349	373	271	291	128	144	229	237	70	114	134	134	141	141
H4925	Sco_Bro_Upp	359	359	348	372	346	346	193	193	140	140	260	300	173	175	222	222	351	355	252	272	295	295	199	199	191	193	154	156	187	193	121	125	234	234	289	353	291	311	132	136	229	233	114	118	134	194	141	145
H4927	Sco_Bro_Upp	359	359	348	368	346	346	197	197	140	142	0	0	173	173	212	222	307	351	280	304	295	295	195	199	193	193	156	156	181	187	125	129	234	234	329	401	287	335	132	136	249	261	90	94	146	162	141	145
H4928	Sco_Bro_Upp	359	363	336	420	346	346	193	197	118	142	250	260	173	173	222	222	359	363	272	280	295	297	199	199	193	193	156	170	181	187	109	129	234	234	369	397	279	307	136	152	225	229	90	94	142	170	141	143
H4933	Sco_Bro_Upp	365	367	336	384	346	360	193	193	134	142	240	260	175	181	212	222	379	387	288	296	295	297	199	201	191	193	154	156	187	193	109	113	222	222	333	365	275	335	136	148	229	233	114	114	122	134	141	147
G4055	Sco_Hel_Low	361	365	344	364	346	346	193	197	134	148	250	260	175	177	222	222	303	339	248	316	295	297	199	199	191	193	174	174	193	213	109	133	242	246	313	389	291	295	132	164	229	253	114	126	130	194	141	141
G4059	Sco_Hel_Low	359	367	332	374	346	352	197	199	142	142	250	260	173	173	206	210	335	339	232	232	295	295	199	199	193	193	154	156	187	193	125	145	242	246	305	305	279	287	132	140	241	249	90	90	122	138	141	143
G4061	Sco_Hel_Low	359	359	328	336	346	348	191	193	140	164	260	260	173	175	220	220	351	375	284	292	295	295	195	201	193	193	154	172	201	203	105	161	242	246	301	441	311	319	124	156	225	233	90	118	122	126	141	141
G4064	Sco_Hel_Low	359	359	336	348	346	346	0	0	140	146	250	260	179	181	222	222	351	375	196	296	295	295	199	199	191	193	158	168	181	217	101	129	234	242	337	417	311	311	132	144	229	261	102	118	130	190	141	145
G4065	Sco_Hel_Low	363	363	340	348	346	346	189	197	142	142	250	260	173	181	220	226	351	391	280	288	295	295	199	201	193	193	154	156	187	193	113	129	234	246	365	369	275	283	132	136	249	253	90	102	126	134	141	141
G4066	Sco_Hel_Low	359	367	340	368	346	346	193	197	134	142	240	250	173	177	220	222	359	367	280	296	295	297	199	231	193	193	154	158	187	203	117	133	222	234	313	321	271	307	136	140	229	261	90	130	126	142	141	141
G4067	Sco_Hel_Low	363	365	0	0	346	346	195	197	118	134	260	260	173	173	220	222	363	367	280	292	295	295	201	225	193	195	156	168	181	181	153	157	234	234	277	309	0	0	124	132	241	249	90	98	198	146	141	145
G4068	Sco_Hel_Low	359	365	328	348	346	346	193	197	142	142	250	250	173	175	222	222	359	363	292	296	295	295	199	199	191	191	156	170	181	181	121	137	222	234	377	389	267	291	136	148	225	237	90	114	130	162	141	141
G4069	Sco_Hel_Low	359	359	348	368	346	346	199	199	142	146	260	260	173	173	212	222	351	359	196	232	295	297	199	201	191	191	154	154	181	197	121	125	234	254	297	361	283	283	132	132	237	261	102	114	126	126	143	143
G4070	Sco_Hel_Low	363	367	336	368	346	346	197	197	142	154	260	300	173	173	220	220	315	387	260	280	295	295	199	201	191	191	156	156	191	197	137	141	234	242	325	357	267	335	132	132	257	261	102	130	130	130	141	141
G4071	Sco_Hel_Low	359	359	324	368	346	346	193	197	140	140	260	260	175	175	220	226	367	379	296	300	295	297	199	225	191	193	154	156	187	215	129	133	230	234	337	353	271	315	132	132	221	229	114	126	130	130	141	143
G4073	Sco_Hel_Low	363	365	330	352	346	352	197	197	140	140	240	300	173	173	0	0	379	383	288	308	295	295	199	201	191	193	168	176	187	197	109	109	222	222	337	345	287	291	132	136	221	229	90	106	126	126	141	145
G4075	Sco_Hel_Low	357	367	336	372	346	346	197	197	114	140	0	0	173	175	212	220	355	367	272	292	295	295	199	199	193	193	156	156	199	199	121	149	226	238	349	365	263	279	132	132	217	229	78	142	126	126	141	141
G4077	Sco_Hel_Low	367	367	336	348	346	346	193	197	118	142	260	260	173	173	216	222	363	367	268	296	295	297	199	201	191	193	158	170	193	197	125	129	222	246	353	425	275	307	132	136	229	257	94	114	122	134	141	141
G4078	Sco_Hel_Low	359	359	336	348	346	346	189	197	142	150	260	260	173	175	222	226	367	371	284	288	295	297	199	205	193	193	156	158	181	187	109	149	246	246	333	341	279	279	132	164	229	237	110	110	134	142	141	141
G4079	Sco_Hel_Low	359	367	332	372	346	352	193	197	142	146	240	260	173	173	222	226	335	367	284	284	295	297	199	199	191	191	156	170	187	187	109	129	222	242	277	365	283	299	132	152	229	241	90	114	130	170	141	141
G4080	Sco_Hel_Low	359	359	336	336	346	348	189	193	144	144	250	260	173	173	222	222	339	367	284	292	293	295	197	197	191	193	156	158	181	199	141	141	242	246	349	369	295	315	132	132	225	233	90	90	122	126	141	141
G4081	Sco_Hel_Low	359	363	336	348	346	346	197	197	138	142	260	300	173	177	220	220	351	383	240	280	295	295	199	199	191	191	154	156	191	193	109	113	246	250	269	305	0	0	136	164	229	249	106	114	126	142	141	141
G4082	Sco_Hel_Low	359	359	368	384	346	346	195	195	140	148	250	260	173	175	220	222	347	347	276	320	297	297	197	199	191	191	154	172	181	203	109	121	222	250	385	385	0	0	0	0	249	261	82	114	0	0	141	141
G4083	Sco_Hel_Low	363	363	332	336	346	352	197	197	142	148	250	260	175	175	222	224	359	371	232	292	295	297	199	201	191	193	154	154	181	187	109	113	222	230	269	345	291	315	128	156	221	237	94	102	126	142	141	141
G4084	Sco_Hel_Low	359	359	332	332	346	346	197	197	138	142	260	290	175	179	222	222	359	363	292	296	295	297	199	199	191	193	154	156	187	199	133	149	234	246	301	417	295	299	128	164	229	253	114	118	126	174	141	141
G4085	Sco_Hel_Low	363	367	328	348	346	348	193	195	118	148	260	260	173	175	222	222	359	359	268	320	295	295	199	201	191	193	156	170	181	195	145	153	238	246	269	337	283	319	140	156	237	249	98	114	142	142	141	141
G4086	Sco_Hel_Low	359	359	316	336	346	364	193	197	140	158	250	250	173	175	220	222	351	359	268	296	293	295	199	201	191	193	154	156	181	187	105	161	222	222	409	437	295	295	132	136	241	257	102	130	126	162	141	143
L4406	Sco_Wic_Str	363	367	340	352	344	346	195	197	0	0	250	260	173	173	218	222	307	363	284	284	297	297	189	199	191	193	154	174	0	0	109	125	234	250	333	377	263	323	136	160	233	241	90	106	122	178	141	145
L4407	Sco_Wic_Str	0	0	316	380	346	346	195	197	138	142	260	260	173	173	222	222	359	387	284	284	295	295	195	199	193	193	156	170	0	0	113	145	234	234	321	365	275	287	136	164	249	257	90	126	126	130	141	141
L4408	Sco_Wic_Str	363	365	316	340	346	346	193	195	140	146	250	260	0	0	222	222	343	371	220	288	295	295	0	0	193	195	156	156	181	187	109	113	234	242	293	361	267	299	132	132	233	237	94	118	130	138	141	145
L4411	Sco_Wic_Str	359	363	332	336	346	348	195	197	140	148	250	290	175	179	222	226	311	379	228	284	295	297	195	201	193	195	150	156	189	191	105	129	242	250	301	337	315	323	0	0	249	253	106	114	134	134	141	141
L4413	Sco_Wic_Str	363	367	332	340	346	346	193	197	118	134	250	260	175	175	222	222	343	391	240	296	295	297	197	199	191	191	154	176	181	191	117	153	242	242	325	433	311	311	132	136	233	249	106	122	198	126	141	145
L4414	Sco_Wic_Str	359	359	328	328	346	346	189	193	148	148	240	260	173	175	212	224	351	371	288	296	295	295	195	201	193	193	150	154	187	203	109	133	234	234	341	433	279	323	136	156	245	249	94	130	154	162	141	141
L4415	Sco_Wic_Str	359	361	332	336	346	346	193	193	146	148	250	260	177	179	222	222	315	343	228	284	295	297	199	199	191	191	156	176	181	187	109	125	234	242	265	365	263	291	132	148	249	249	118	122	198	146	141	145
L4416	Sco_Wic_Str	359	363	348	368	346	346	189	193	118	142	250	260	175	175	222	222	307	339	236	284	295	295	199	199	191	193	156	170	191	195	109	125	222	234	309	321	311	343	128	164	237	265	114	114	198	142	141	141
L4417	Sco_Wic_Str	367	367	336	352	344	346	193	197	118	140	250	260	173	179	222	222	307	363	284	284	295	297	199	199	191	193	154	176	181	219	109	153	234	242	325	381	263	315	164	164	233	249	106	118	126	146	141	141
L4419	Sco_Wic_Str	359	367	328	376	346	346	195	197	138	142	260	300	173	173	220	222	315	375	276	300	295	297	199	199	191	193	154	156	181	203	117	133	222	234	253	361	227	347	136	164	245	253	94	94	138	154	141	141
L4420	Sco_Wic_Str	359	371	368	420	346	346	197	197	142	148	260	260	175	179	222	222	307	379	240	304	297	297	191	199	191	191	154	156	181	193	129	141	230	246	361	369	299	303	140	160	233	249	94	102	134	138	141	145
L4421	Sco_Wic_Str	359	363	324	356	346	352	197	197	136	142	250	260	173	173	222	222	335	359	220	236	295	295	197	199	191	193	156	156	187	197	101	145	234	242	317	361	275	291	0	0	241	249	118	130	126	134	141	145
L4424	Sco_Wic_Str	363	363	328	336	344	346	193	201	118	134	260	260	173	175	222	222	343	363	236	284	297	297	191	195	191	191	156	160	191	193	109	113	234	242	309	321	275	279	144	164	225	237	94	118	126	130	141	145
L4425	Sco_Wic_Str	359	363	328	376	346	346	0	0	140	146	250	260	173	175	222	224	307	383	200	284	295	297	199	199	191	193	154	154	187	193	125	141	222	246	341	369	271	303	136	160	241	253	102	114	198	122	141	145
L4426	Sco_Wic_Str	361	367	324	384	346	346	193	197	144	146	0	0	173	179	220	222	343	351	284	296	297	297	199	199	191	193	154	176	187	193	113	149	230	234	289	325	283	291	132	148	221	253	90	114	134	194	141	141
L4427	Sco_Wic_Str	359	363	336	360	344	346	193	201	118	140	240	260	173	173	222	222	383	395	220	284	295	297	195	199	191	191	154	168	181	197	109	125	242	246	301	333	279	339	0	0	253	257	94	118	126	134	141	145
L4428	Sco_Wic_Str	0	0	336	348	346	346	193	193	138	160	240	260	173	173	222	222	311	315	284	284	295	295	199	225	191	193	154	156	195	195	109	145	234	238	281	321	263	315	132	160	217	257	86	94	134	154	141	145
L4429	Sco_Wic_Str	359	367	328	332	346	346	195	197	134	146	250	260	173	175	222	222	363	379	288	292	295	297	195	199	191	191	156	168	197	215	141	149	234	242	321	341	303	307	132	136	245	257	86	126	134	170	141	145
L4430	Sco_Wic_Str	365	367	332	332	344	346	0	0	118	146	250	260	173	179	222	222	363	363	200	292	295	295	199	201	191	193	156	156	181	197	125	137	230	242	365	397	311	319	148	164	237	249	90	110	126	126	141	145
L4431	Sco_Wic_Str	363	367	324	332	346	346	197	197	140	144	260	260	173	173	222	222	303	387	256	288	297	297	195	195	191	193	168	174	187	213	105	113	230	242	301	345	267	299	132	132	249	249	86	94	154	154	0	0
L4432	Sco_Wic_Str	359	365	336	336	346	346	197	197	138	140	250	290	173	173	212	222	335	395	284	284	295	297	199	225	193	193	156	160	181	181	113	113	234	238	249	341	279	327	132	152	249	253	122	122	134	138	141	145
L4433	Sco_Wic_Str	363	371	324	348	346	346	193	201	118	142	260	260	175	175	222	222	303	375	280	304	295	295	201	225	191	193	154	174	181	193	101	125	242	242	333	445	295	339	132	156	233	245	114	118	146	158	141	145
L4357	Sco_Thu_Upp	359	363	344	380	346	346	189	193	140	140	260	260	173	173	220	222	343	403	272	292	295	297	199	199	191	191	168	170	197	219	105	113	242	246	313	341	255	299	140	140	241	249	94	102	126	170	141	145
L4358	Sco_Thu_Upp	359	363	332	348	346	346	193	195	142	148	240	260	173	179	222	222	355	355	248	288	295	297	195	199	191	191	156	168	197	219	109	149	234	242	317	373	271	271	124	124	233	237	70	90	126	130	141	141
L4360	Sco_Thu_Upp	359	359	324	376	346	346	193	197	118	140	260	260	173	175	222	222	367	371	260	292	295	295	199	199	191	193	156	162	191	197	109	125	234	242	269	341	295	295	132	140	241	249	94	114	118	158	141	143
L4361	Sco_Thu_Upp	359	367	324	380	346	348	195	197	146	148	260	260	173	179	222	222	363	367	288	292	295	297	199	205	191	191	154	158	197	197	109	125	234	250	313	317	287	287	140	140	241	253	90	94	138	138	141	141
L4362	Sco_Thu_Upp	363	363	344	368	346	346	197	199	132	158	260	260	173	173	222	222	375	379	280	280	295	297	197	199	191	193	154	168	193	215	133	153	246	246	345	353	291	311	0	0	229	253	90	94	126	162	141	145
L4363	Sco_Thu_Upp	359	365	368	368	346	346	189	193	118	158	260	260	175	179	214	222	375	375	272	284	295	297	189	199	191	191	154	168	189	219	125	125	234	246	349	405	251	263	132	164	253	257	114	118	130	134	141	145
L4364	Sco_Thu_Upp	363	363	348	348	346	346	193	195	0	0	0	0	173	175	222	222	375	379	288	300	295	295	195	199	191	193	156	156	181	189	109	125	230	234	349	365	271	299	132	136	241	253	94	130	134	190	141	141
L4366	Sco_Thu_Upp	359	367	332	332	346	346	195	197	134	148	260	260	173	173	222	226	355	375	288	300	295	297	199	199	191	191	150	156	187	187	113	149	222	230	317	329	279	351	156	164	229	245	90	126	126	126	141	141
L4369	Sco_Thu_Upp	363	363	332	344	346	346	193	197	140	142	260	260	173	177	222	222	335	347	236	272	295	297	199	199	193	193	156	156	187	207	125	133	234	242	393	437	287	287	132	140	233	253	118	126	162	162	143	145
L4370	Sco_Thu_Upp	359	367	332	376	346	346	191	197	142	158	260	260	173	173	214	222	339	383	272	284	295	297	195	197	191	193	154	156	197	215	113	125	242	246	349	429	275	327	132	136	237	249	90	94	130	130	141	145
L4371	Sco_Thu_Upp	359	369	376	380	346	346	197	197	142	142	250	260	175	179	222	222	311	335	292	292	293	297	199	225	191	193	156	156	197	197	113	129	242	242	341	369	271	315	132	132	229	245	94	118	134	158	143	143
L4372	Sco_Thu_Upp	359	365	320	368	346	360	193	195	138	142	260	260	173	173	212	222	363	375	300	312	295	295	199	199	191	193	156	156	187	197	113	141	234	242	341	405	295	347	128	156	209	261	94	122	166	166	141	145
L4373	Sco_Thu_Upp	365	369	332	376	346	360	193	197	118	142	260	290	173	179	212	222	343	363	272	288	293	295	199	199	191	193	154	156	181	193	121	125	230	234	305	325	267	287	132	140	233	249	94	114	122	142	141	145
L4374	Sco_Thu_Upp	367	367	348	376	346	346	193	197	118	142	250	260	173	173	222	222	351	367	236	284	295	295	195	199	191	193	156	168	187	195	113	141	242	242	333	389	287	303	140	140	229	249	114	130	134	166	141	141
L4377	Sco_Thu_Upp	359	367	344	368	346	346	193	197	140	148	260	260	173	173	222	222	311	371	272	272	295	297	189	195	191	193	156	168	181	195	125	133	242	242	389	401	287	311	128	156	253	257	90	114	134	170	0	0
L4380	Sco_Thu_Upp	359	367	368	380	346	346	197	197	140	142	260	260	173	173	222	222	335	399	292	308	295	297	199	199	191	191	156	176	187	197	109	137	234	242	277	313	287	287	136	140	241	257	90	126	130	138	141	141
L4381	Sco_Thu_Upp	359	361	330	332	346	346	193	195	140	146	260	260	175	179	222	222	351	387	236	284	295	297	199	199	191	193	156	156	181	193	121	133	222	234	333	433	295	315	132	140	245	253	90	98	126	134	141	145
L4382	Sco_Thu_Upp	359	363	332	376	346	346	189	195	148	164	240	260	173	173	222	222	375	379	276	296	295	297	199	199	191	191	156	170	187	189	109	125	222	238	317	425	287	343	132	164	249	249	90	94	130	162	141	141
L4383	Sco_Thu_Upp	359	359	336	380	344	346	193	195	140	142	260	260	173	173	222	222	375	375	264	316	295	295	189	199	191	193	156	176	193	197	105	133	222	246	309	385	275	295	136	140	209	241	86	86	134	134	141	141
L4384	Sco_Thu_Upp	361	367	368	376	346	360	197	197	118	142	250	260	173	175	222	222	343	375	288	324	295	295	199	199	191	193	156	176	187	193	125	125	222	234	277	309	271	303	128	128	245	249	90	90	130	134	141	141
L4385	Sco_Thu_Upp	0	0	332	376	346	346	195	197	138	160	260	260	173	173	222	224	367	367	280	292	295	295	199	199	191	193	154	156	187	213	105	109	222	222	313	405	275	311	140	140	245	245	102	114	142	166	141	141
L4386	Sco_Thu_Upp	363	367	324	376	346	346	189	197	140	142	260	260	173	179	222	222	355	379	288	324	295	295	199	199	191	193	168	176	181	197	113	117	234	238	365	381	263	287	132	164	237	245	90	94	126	134	141	141
L4001	Sco_Bor_Low	359	365	316	364	352	352	195	195	140	146	250	260	173	173	222	226	331	339	284	292	295	297	199	205	191	193	154	172	189	193	109	157	226	246	325	365	287	307	124	136	233	241	94	126	150	170	141	145
L4002	Sco_Bor_Low	359	359	336	348	346	346	195	195	118	140	260	260	173	175	222	222	391	403	280	284	297	297	199	199	193	193	154	156	187	201	109	145	234	246	277	313	299	307	132	132	229	245	70	90	126	134	141	145
L4003	Sco_Bor_Low	359	359	320	340	346	348	191	193	140	142	260	300	173	173	212	220	303	371	264	292	295	297	199	199	191	193	154	168	181	181	125	129	222	242	293	405	291	319	128	148	229	241	90	130	142	154	141	145
L4004	Sco_Bor_Low	361	365	348	348	346	346	193	197	138	164	260	260	173	173	222	222	311	375	300	300	295	297	199	199	193	193	156	174	195	197	109	109	226	242	277	377	307	335	132	148	225	249	106	106	126	194	141	145
L4005	Sco_Bor_Low	363	365	320	376	346	352	189	197	134	160	240	260	173	173	220	222	299	351	280	284	295	297	199	199	191	193	156	156	187	197	113	121	234	234	309	341	295	311	132	136	225	253	86	130	146	146	141	141
L4006	Sco_Bor_Low	359	363	364	380	346	346	193	197	118	138	240	250	179	179	222	222	339	343	268	292	295	297	199	227	191	193	168	174	187	215	113	113	222	222	365	369	327	347	124	132	205	241	94	106	126	170	141	145
L4007	Sco_Bor_Low	359	367	340	388	346	346	195	197	140	150	260	260	173	173	222	222	315	347	256	268	295	297	199	199	191	191	154	168	193	197	109	129	238	242	345	405	275	295	132	132	225	237	90	94	130	134	141	145
L4008	Sco_Bor_Low	365	365	324	336	346	346	193	197	142	148	250	260	173	173	222	222	323	399	304	328	295	297	199	199	191	191	154	156	181	181	109	117	226	226	317	409	287	299	136	148	253	261	94	102	138	166	141	141
L4010	Sco_Bor_Low	359	361	328	372	346	346	193	193	146	160	240	260	173	173	220	222	339	367	256	276	295	295	205	225	193	193	154	156	179	193	117	117	234	246	337	421	299	307	132	140	233	237	114	126	194	194	141	141
L4011	Sco_Bor_Low	363	365	348	356	346	346	193	193	140	146	240	260	173	179	222	222	319	351	304	304	295	295	197	225	191	193	150	156	191	197	113	121	222	242	385	393	291	323	132	136	229	257	90	114	126	134	141	141
L4012	Sco_Bor_Low	365	367	336	348	346	348	195	197	118	142	260	260	173	173	220	222	379	383	268	304	295	297	199	199	191	191	156	174	191	195	109	121	230	246	337	353	271	307	124	152	225	253	106	110	126	194	145	145
L4013	Sco_Bor_Low	365	365	324	350	346	348	197	197	140	142	250	260	173	173	220	222	335	387	272	280	293	297	199	199	193	193	154	156	187	193	113	117	234	242	325	397	291	295	132	132	233	245	102	122	130	138	141	141
L4014	Sco_Bor_Low	359	359	328	368	346	352	197	197	118	140	250	260	173	179	222	222	343	391	300	316	295	295	199	201	191	193	152	156	187	197	113	133	230	234	361	381	267	307	132	152	225	229	94	114	134	162	141	141
L4015	Sco_Bor_Low	359	365	336	372	346	356	197	197	144	154	260	260	173	175	218	222	355	399	284	344	295	297	199	199	191	191	156	158	181	181	109	133	234	246	309	345	255	299	132	148	253	261	94	118	126	166	141	141
L4016	Sco_Bor_Low	359	367	348	348	346	346	193	197	118	138	250	260	177	179	220	222	371	379	296	300	295	295	199	199	191	193	154	158	181	193	145	145	246	246	329	353	267	271	132	156	229	253	94	138	126	126	141	145
L4017	Sco_Bor_Low	0	0	328	344	346	346	189	195	118	142	260	260	173	175	220	222	299	355	228	272	293	295	199	199	191	195	154	156	197	201	125	145	222	238	293	301	271	315	128	136	205	249	94	122	126	142	141	141
L4018	Sco_Bor_Low	359	363	320	364	346	350	193	193	138	140	250	260	173	179	222	222	343	351	268	288	295	297	197	199	191	195	168	168	187	187	149	153	222	234	337	401	271	347	132	136	205	225	102	106	170	170	141	145
L4019	Sco_Bor_Low	359	371	340	364	346	346	195	195	142	148	240	260	168	173	222	222	339	367	296	296	295	297	195	199	191	193	154	156	181	191	125	149	230	242	337	513	279	307	136	156	237	249	114	126	134	138	141	145
L4020	Sco_Bor_Low	359	363	320	344	346	348	189	197	138	142	240	260	173	179	220	226	319	323	244	268	295	295	199	201	193	193	156	156	181	181	125	153	234	234	265	389	279	307	164	168	213	253	102	126	118	130	141	141
L4021	Sco_Bor_Low	363	367	324	336	346	346	189	195	118	142	250	260	173	173	220	222	379	383	232	280	295	295	195	199	193	193	156	174	187	197	113	141	222	234	285	377	295	303	132	164	213	233	70	114	134	142	141	141
L4022	Sco_Bor_Low	367	367	316	348	346	346	201	201	138	140	260	290	173	173	220	222	367	379	276	304	297	297	197	199	191	193	156	170	187	189	105	117	226	226	313	385	263	291	132	136	249	253	94	110	194	194	141	141
L4023	Sco_Bor_Low	359	359	312	316	346	346	195	197	140	148	260	260	173	173	222	226	307	323	284	296	295	295	199	201	191	191	156	156	197	215	117	145	230	234	357	361	287	327	132	132	225	241	86	130	126	126	141	141
L4024	Sco_Bor_Low	363	365	348	372	346	346	193	195	136	164	260	260	173	177	214	222	311	383	292	300	297	297	199	227	193	193	158	170	193	201	113	149	226	230	261	429	283	307	132	148	249	253	90	114	122	162	141	143
L4025	Sco_Bor_Low	365	367	324	348	346	346	191	195	118	138	260	260	173	173	220	222	339	379	276	296	295	297	195	195	191	193	154	154	219	223	117	149	234	234	329	389	287	303	132	132	221	233	90	106	134	138	141	141
L4026	Sco_Bor_Low	367	367	320	348	346	346	189	195	140	150	240	260	173	173	222	222	315	347	260	268	297	297	199	199	191	193	156	168	187	199	109	141	222	246	277	313	295	307	132	148	225	225	90	94	130	134	141	145
L4027	Sco_Bor_Low	359	371	348	376	346	346	195	197	142	148	260	260	168	173	220	222	343	379	296	328	295	295	195	199	193	193	154	156	193	195	125	145	230	242	285	337	279	307	132	136	237	269	94	118	126	130	141	141
L4028	Sco_Bor_Low	361	363	340	348	346	346	195	201	140	148	260	260	173	173	220	222	367	371	268	276	295	297	195	199	193	193	154	174	195	223	145	149	226	234	277	321	275	291	148	148	225	249	90	106	130	194	141	145
L4029	Sco_Bor_Low	359	367	328	344	348	348	195	197	138	140	240	260	173	173	220	222	323	375	280	304	295	297	199	203	191	193	154	156	187	197	113	113	234	246	349	409	263	295	128	132	213	245	90	94	146	162	141	145
M0095	Sco_Dio_Mai	359	359	352	376	346	346	197	197	140	158	260	290	173	177	220	222	379	383	280	288	297	297	195	199	191	193	156	176	185	187	109	137	222	242	349	369	315	323	136	164	209	245	126	126	138	162	141	145
M0096	Sco_Dio_Mai	0	0	320	356	346	346	193	197	142	160	260	260	173	179	222	222	343	387	232	292	297	297	199	199	191	193	154	154	183	199	109	117	222	234	313	321	291	299	132	136	237	253	90	110	122	126	141	141
M0097	Sco_Dio_Mai	359	367	344	376	346	346	193	197	118	140	260	260	173	173	220	226	347	347	228	264	295	295	183	199	193	195	156	156	187	197	113	153	234	242	317	329	315	343	132	144	229	249	94	106	130	130	141	145
M0098	Sco_Dio_Mai	359	367	336	348	346	346	197	197	118	146	240	240	168	175	212	222	299	379	284	288	295	295	199	225	191	193	156	156	187	197	117	117	0	0	337	361	283	287	136	136	249	257	94	110	130	142	0	0
M0099	Sco_Dio_Mai	363	367	348	364	346	346	193	197	142	160	240	260	173	173	220	226	331	351	244	300	291	295	199	227	191	191	162	168	191	199	109	145	222	242	317	389	287	295	132	152	213	229	94	114	134	194	141	145
M0100	Sco_Dio_Mai	365	367	348	384	346	346	195	197	118	160	260	260	173	179	222	222	383	395	268	284	297	297	199	199	191	195	154	160	193	197	113	129	222	242	353	369	291	307	132	136	229	229	90	130	126	162	141	141
M0101	Sco_Dio_Mai	367	371	328	382	346	346	193	193	142	148	210	260	173	175	220	222	343	371	280	300	295	295	201	201	191	191	156	168	181	189	109	117	234	242	397	397	299	339	132	152	0	0	90	110	122	126	141	145
M0102	Sco_Dio_Mai	363	363	324	364	346	346	193	197	134	140	240	250	173	173	210	222	315	367	280	300	291	297	199	201	191	191	156	168	195	199	109	109	222	226	301	337	299	339	136	140	229	237	114	134	134	138	141	145
M0103	Sco_Dio_Mai	359	361	336	336	346	346	189	197	138	146	260	260	173	179	220	222	379	399	268	288	295	303	199	205	193	193	154	170	181	187	113	157	222	238	357	357	263	299	132	152	253	253	94	142	130	134	141	141
M0104	Sco_Dio_Mai	367	367	320	332	346	352	193	199	118	118	250	260	173	175	222	222	375	387	196	300	295	297	199	201	191	191	154	156	181	193	105	133	226	242	289	337	283	291	136	148	221	221	94	130	130	158	145	145
M0106	Sco_Dio_Mai	363	367	312	364	346	346	193	195	118	136	260	260	168	173	220	222	311	363	240	280	295	297	199	199	191	193	156	156	193	197	121	165	242	242	269	357	327	343	124	132	233	237	102	110	134	142	141	141
M0108	Sco_Dio_Mai	363	363	324	380	346	352	193	193	128	144	260	260	173	175	220	222	347	387	272	272	295	295	199	201	191	193	154	156	181	193	109	113	234	242	317	369	287	291	160	168	237	261	90	118	126	166	141	141
M0109	Sco_Dio_Mai	359	359	352	380	346	348	195	197	140	142	260	280	173	173	220	220	347	387	232	276	297	297	199	199	191	191	174	174	187	187	109	117	222	230	313	333	319	323	124	132	241	249	94	106	122	130	145	145
M0110	Sco_Dio_Mai	359	371	336	380	346	346	193	201	118	140	260	260	173	179	212	222	367	379	292	316	295	297	199	199	191	195	154	156	187	199	113	133	230	242	317	365	275	299	132	152	237	241	118	130	126	126	141	145
M0112	Sco_Dio_Mai	359	367	364	384	346	348	195	197	144	148	260	260	173	173	222	222	343	359	268	292	295	295	199	199	191	193	154	156	181	189	129	133	0	0	321	365	295	335	132	132	225	241	90	122	126	134	141	141
M0113	Sco_Dio_Mai	0	0	332	376	346	346	193	197	118	148	260	260	173	175	218	222	351	371	292	300	295	297	195	199	191	193	154	154	193	195	121	125	222	222	329	413	263	287	132	140	237	253	94	118	126	142	145	145
M0114	Sco_Dio_Mai	359	359	336	336	346	360	193	195	118	144	260	260	173	173	212	222	363	383	296	300	297	303	195	199	191	193	156	170	181	219	113	141	0	0	337	381	287	303	164	164	0	0	90	126	138	158	141	141
M0116	Sco_Dio_Mai	359	359	340	376	346	346	193	193	134	144	260	260	173	173	220	226	287	383	284	288	295	297	199	199	191	193	150	154	181	199	117	121	242	246	293	361	263	295	124	156	225	229	94	130	122	130	141	143
M0117	Sco_Dio_Mai	359	367	344	348	346	346	197	197	142	158	250	260	168	173	220	222	343	351	244	300	295	297	201	225	191	193	154	176	183	187	117	117	234	234	293	349	279	287	132	132	245	257	126	138	122	126	141	141
M0119	Sco_Dio_Mai	363	363	368	380	346	350	193	195	138	146	260	260	173	179	222	222	303	379	288	292	295	295	199	201	191	191	156	158	187	197	125	145	230	242	281	313	255	271	136	164	253	253	102	118	126	146	141	141
M0120	Sco_Dio_Mai	359	367	320	332	346	346	197	199	148	158	260	260	173	177	222	222	343	387	292	304	295	295	197	199	191	193	154	156	197	201	149	165	222	222	329	381	283	327	136	140	225	237	118	134	134	142	141	143
M0121	Sco_Dio_Mai	359	361	324	332	346	346	195	197	140	144	250	260	173	173	220	222	347	363	280	280	295	295	199	201	191	193	154	174	193	197	149	149	222	234	269	317	299	299	136	136	229	237	90	126	126	170	141	145
M0122	Sco_Dio_Mai	365	367	324	332	346	346	193	197	138	160	240	260	173	173	222	222	319	351	240	288	297	297	195	195	193	193	156	156	181	197	113	129	222	242	329	345	247	283	164	164	229	237	94	102	166	170	141	141
M0123	Sco_Dio_Mai	359	359	324	336	346	352	193	197	140	148	260	300	173	175	220	222	359	371	288	300	295	297	199	225	191	193	154	156	181	197	105	133	242	250	325	337	283	287	132	152	241	245	90	94	122	194	141	141
M0124	Sco_Dio_Mai	363	365	328	332	346	346	0	0	142	148	260	260	173	175	220	222	355	379	196	292	297	297	197	199	191	191	156	168	181	187	109	113	234	238	313	353	259	323	132	136	229	241	90	94	142	162	141	145
J0343	Sco_Abh_Grm	359	359	368	368	344	346	195	197	138	140	260	260	173	175	212	222	303	319	288	296	299	299	199	227	191	195	156	156	187	197	109	157	234	238	329	353	291	331	148	152	229	257	90	110	134	146	141	145
J0344	Sco_Abh_Grm	359	359	332	344	344	346	197	197	144	146	250	260	165	173	212	222	359	375	276	304	295	295	199	199	191	195	154	168	195	199	109	145	222	238	361	377	279	311	132	148	241	249	90	118	126	146	141	143
J0346	Sco_Abh_Grm	363	363	336	352	346	352	195	197	140	144	250	250	179	179	216	222	351	355	292	300	295	295	199	199	193	195	154	156	181	187	109	149	222	234	277	305	287	291	132	132	233	237	90	90	126	126	141	141
J0347	Sco_Abh_Grm	365	365	332	368	346	346	193	197	138	162	240	280	175	177	212	222	343	371	268	300	295	295	195	225	193	193	156	156	181	181	105	117	234	234	349	373	255	307	132	148	229	261	90	114	126	130	141	141
J0350	Sco_Abh_Grm	359	367	332	348	346	346	193	197	118	144	260	260	173	175	220	220	319	343	272	292	299	299	195	231	191	195	154	154	181	219	109	149	234	242	313	377	303	303	136	148	237	245	90	98	126	134	141	145
J0351	Sco_Abh_Grm	359	367	332	344	346	360	193	195	148	160	260	260	173	173	220	226	355	367	280	312	299	299	199	199	191	193	156	156	187	191	149	149	222	246	361	381	295	299	128	128	241	261	70	102	126	134	141	141
J0352	Sco_Abh_Grm	359	365	336	368	346	348	193	195	134	140	260	280	173	175	212	222	343	355	244	292	295	295	199	201	193	195	154	156	177	197	109	145	222	222	341	405	295	295	132	132	241	241	94	106	126	126	141	145
J0353	Sco_Abh_Grm	359	359	352	352	346	346	195	197	142	144	250	260	173	179	210	222	351	359	292	296	295	295	199	201	193	193	154	156	181	187	105	141	222	242	353	369	331	339	124	132	233	253	90	90	134	174	143	145
J0355	Sco_Abh_Grm	359	359	316	336	346	348	197	197	118	144	250	260	173	175	212	222	355	371	268	312	295	297	199	199	193	195	156	156	181	193	109	141	242	246	341	353	271	355	132	164	233	265	102	130	134	166	141	145
J0356	Sco_Abh_Grm	359	359	344	348	346	346	0	0	142	148	250	280	175	179	220	222	367	407	264	268	295	297	199	199	191	193	154	154	193	195	133	145	222	222	373	373	315	331	124	132	245	249	70	114	162	194	141	145
J0358	Sco_Abh_Grm	359	359	324	356	338	346	195	197	148	162	260	260	173	173	220	222	355	359	284	288	295	299	199	199	191	195	154	154	189	193	117	149	222	242	293	401	331	347	132	148	249	249	70	138	126	134	141	141
J0359	Sco_Abh_Grm	361	363	328	348	346	346	195	197	148	148	260	260	173	175	212	220	295	375	276	292	295	297	199	201	193	193	154	154	181	193	121	153	238	242	313	325	283	299	132	136	233	277	70	110	126	130	141	145
J0360	Sco_Abh_Grm	363	365	332	336	346	348	193	193	140	164	250	260	175	175	216	220	371	387	284	308	295	297	197	199	191	193	156	158	189	197	109	117	222	250	353	381	263	279	132	148	261	261	90	110	126	142	141	141
J0362	Sco_Abh_Grm	359	363	344	368	346	346	195	201	140	148	250	250	173	179	220	222	343	355	296	296	295	299	199	199	191	195	154	156	189	197	133	141	234	242	313	337	343	343	128	164	233	257	94	126	138	142	145	145
J0365	Sco_Abh_Grm	359	359	328	344	346	346	195	197	142	148	260	260	173	175	222	222	343	371	268	272	295	295	199	225	193	193	154	168	187	187	125	145	222	226	325	485	271	307	132	148	237	277	90	110	166	194	141	141
J0366	Sco_Abh_Grm	363	363	324	332	344	354	195	197	118	140	240	260	175	179	222	222	359	399	268	276	295	295	199	199	193	195	154	156	181	197	133	149	234	238	269	353	287	315	128	132	225	237	90	134	134	142	141	141
J0367	Sco_Abh_Grm	357	359	324	344	346	346	193	195	146	148	0	0	173	175	220	222	323	387	292	300	295	295	199	199	193	195	156	176	181	197	105	133	238	242	293	401	299	303	132	164	237	241	90	114	126	138	141	145
J0369	Sco_Abh_Grm	361	363	344	364	346	346	193	195	148	164	230	280	173	173	212	222	367	399	300	308	295	295	197	201	193	193	154	156	181	187	113	133	230	250	313	377	271	323	140	152	237	253	90	114	134	134	141	145
J0371	Sco_Abh_Grm	359	359	336	344	346	348	193	197	148	158	250	250	173	175	220	222	319	367	284	288	295	299	199	199	191	191	156	156	181	193	113	121	230	242	313	369	267	279	132	132	241	261	90	130	130	134	141	141
J0372	Sco_Abh_Grm	359	367	328	328	344	346	0	0	134	144	260	260	173	179	220	222	355	395	276	280	297	297	199	205	191	191	154	154	181	193	109	121	230	246	345	381	299	307	132	148	217	261	94	106	134	194	141	145
J0373	Sco_Abh_Grm	359	363	308	316	346	346	0	0	142	148	240	280	173	179	220	222	411	415	292	296	295	295	199	199	191	191	156	156	183	187	109	125	238	250	281	325	331	339	132	164	221	233	98	110	126	142	141	141
J0374	Sco_Abh_Grm	361	363	344	348	346	346	195	197	142	148	250	260	175	179	222	222	343	367	268	276	295	297	201	225	191	193	154	154	193	193	125	153	226	238	325	381	299	307	132	148	233	237	90	130	154	158	141	141
J0375	Sco_Abh_Grm	359	359	336	368	346	346	193	197	144	158	250	260	165	173	222	222	339	411	248	284	295	295	199	225	193	193	154	156	187	193	113	113	222	238	377	385	271	323	132	164	221	241	94	114	126	134	141	141
N2355	Sco_Ste_Abh	359	365	336	348	346	346	189	197	118	142	250	260	173	175	220	222	307	343	280	280	295	297	199	199	193	193	156	168	181	189	109	137	234	242	341	385	263	307	136	160	225	253	70	90	130	134	141	145
N2356	Sco_Ste_Abh	0	0	328	378	346	348	193	195	118	142	260	260	173	175	222	226	331	383	264	280	295	297	197	225	191	193	154	156	181	197	125	153	230	234	269	317	295	319	136	148	233	237	114	114	134	138	143	145
N2357	Sco_Ste_Abh	359	365	320	336	346	346	189	193	118	148	240	260	179	179	220	222	307	343	280	292	295	297	199	199	193	193	156	158	187	195	129	149	230	246	341	377	267	295	132	136	233	257	110	114	130	134	141	141
N2358	Sco_Ste_Abh	359	363	348	368	346	360	197	197	118	118	250	260	173	173	220	222	371	379	236	300	295	295	199	201	191	191	156	170	181	183	109	149	242	250	365	397	263	279	164	164	209	225	90	110	146	146	145	145
N2359	Sco_Ste_Abh	363	367	344	364	346	346	193	195	134	158	250	260	173	179	220	222	351	379	284	288	295	297	199	199	193	193	154	156	181	189	145	157	234	238	329	365	311	335	128	136	233	277	70	94	146	154	141	141
N2360	Sco_Ste_Abh	359	367	336	336	344	348	193	193	134	146	260	300	173	175	212	226	303	311	284	332	297	299	197	199	191	191	156	168	193	193	137	137	222	238	349	405	279	303	128	136	241	265	90	126	126	166	141	141
N2361	Sco_Ste_Abh	359	363	332	348	346	352	193	197	146	148	250	300	173	175	220	220	319	359	276	288	295	297	199	199	191	193	154	158	181	187	113	149	242	242	361	429	291	303	152	164	225	237	90	90	142	162	141	145
N2363	Sco_Ste_Abh	359	367	336	348	344	346	189	195	146	158	260	260	173	177	220	222	355	363	256	276	297	299	199	225	191	191	168	172	195	197	109	153	222	246	313	325	283	291	132	136	249	257	90	110	126	134	141	141
N2364	Sco_Ste_Abh	359	359	328	360	352	352	195	197	136	148	260	300	173	173	220	220	319	339	260	308	295	297	225	225	191	193	154	172	187	197	105	133	230	246	365	393	287	339	124	164	241	245	94	130	130	142	141	141
N2365	Sco_Ste_Abh	359	365	336	368	346	346	189	195	118	134	250	280	173	179	222	222	319	391	280	284	295	295	199	199	193	193	156	168	181	181	109	133	230	246	365	365	303	307	128	128	241	257	114	114	142	158	141	141
N2366	Sco_Ste_Abh	359	363	332	348	346	346	197	197	148	158	260	260	173	173	222	226	307	367	272	284	295	295	199	201	191	193	156	156	193	219	113	153	222	230	321	421	267	295	132	136	237	245	106	122	126	134	141	145
N2367	Sco_Ste_Abh	359	367	332	372	344	346	195	197	118	138	260	260	173	175	212	212	319	367	256	288	291	297	197	199	193	193	154	156	187	193	113	137	234	246	265	357	303	335	136	156	229	245	70	90	142	166	141	145
N2369	Sco_Ste_Abh	359	359	320	356	346	346	197	197	148	160	250	260	173	173	220	220	343	347	292	304	295	295	199	199	191	193	156	170	181	219	105	117	242	242	305	393	311	327	132	156	205	249	86	114	130	134	141	141
N2370	Sco_Ste_Abh	359	367	336	340	346	346	193	193	148	148	260	300	173	179	220	220	363	383	260	300	295	299	199	225	191	193	156	172	181	195	109	121	222	230	357	365	263	311	132	136	225	245	86	94	126	170	141	141
N2371	Sco_Ste_Abh	359	363	320	336	346	352	193	197	140	142	250	250	173	173	220	222	335	339	284	288	295	295	199	199	191	193	154	156	193	193	129	129	238	242	357	389	291	295	128	132	221	237	106	110	122	130	141	145
N2372	Sco_Ste_Abh	359	359	332	332	346	348	193	197	138	148	240	260	173	173	222	222	307	319	280	296	295	295	199	199	193	193	154	168	181	193	109	145	230	242	277	361	307	339	132	132	237	241	90	90	126	134	141	141
N2373	Sco_Ste_Abh	359	365	336	336	346	346	195	197	142	146	260	260	173	179	212	222	303	351	284	292	295	295	197	199	191	193	156	168	181	197	149	153	238	250	349	353	303	307	144	164	245	257	70	90	126	134	141	141
N2375	Sco_Ste_Abh	359	359	332	344	346	352	193	195	140	142	250	260	173	179	220	220	319	363	280	304	295	297	199	199	191	195	156	172	193	193	105	113	222	230	317	341	283	311	132	164	233	245	70	118	126	134	141	141
N2376	Sco_Ste_Abh	0	0	332	356	346	346	193	195	146	148	240	250	175	175	216	228	355	371	276	292	295	297	197	199	191	193	156	158	181	215	97	153	234	242	353	361	283	299	152	164	253	257	90	106	134	134	141	141
N2377	Sco_Ste_Abh	359	359	328	336	346	346	193	197	140	148	260	280	173	179	220	220	371	371	288	304	295	297	199	199	191	193	168	176	181	187	125	141	230	234	301	369	299	315	132	164	205	241	106	106	142	162	141	141
N2378	Sco_Ste_Abh	359	367	352	352	346	346	195	197	144	146	240	250	175	179	222	222	347	383	276	288	297	297	197	199	191	193	156	168	193	193	137	141	242	246	353	361	275	299	132	164	241	245	90	90	154	166	141	141
N2379	Sco_Ste_Abh	359	367	348	364	346	346	193	195	118	118	250	250	173	175	222	222	371	375	284	332	295	297	199	225	191	193	156	156	193	197	133	137	222	242	333	373	255	311	152	164	241	245	90	90	130	142	141	145
N2381	Sco_Ste_Abh	359	359	344	348	346	360	193	195	136	150	260	260	173	175	222	226	371	387	260	284	293	295	195	199	191	193	156	172	181	197	137	149	222	238	269	349	307	311	148	164	241	249	90	106	122	130	141	143
N2382	Sco_Ste_Abh	359	367	332	356	344	346	189	197	138	146	240	290	175	179	212	220	331	379	276	276	295	297	199	199	191	193	156	158	181	193	109	137	234	242	317	393	283	295	132	164	229	245	94	94	126	158	145	145
N2383	Sco_Ste_Abh	357	359	332	332	346	348	189	197	140	160	260	260	173	179	220	222	351	351	284	312	295	303	225	225	191	193	156	168	193	197	113	133	222	246	317	333	271	335	164	168	245	269	70	90	126	134	141	143
N2384	Sco_Ste_Abh	361	363	332	348	346	352	193	197	142	160	250	260	173	173	220	222	347	375	280	308	295	297	199	225	191	193	156	156	187	187	109	117	242	242	297	353	283	291	132	148	225	229	114	118	122	130	141	145
J0401	Sco_How_Rog	359	363	340	340	346	352	189	197	118	142	260	260	173	173	222	222	319	339	284	292	295	297	195	199	191	193	156	158	193	197	121	157	242	246	325	341	311	327	148	148	249	253	110	110	118	122	141	141
J0402	Sco_How_Rog	0	0	336	340	346	352	197	197	118	138	260	260	173	173	222	222	0	0	268	276	295	297	199	199	193	193	156	158	187	193	133	157	234	242	325	345	315	327	128	132	257	265	110	110	118	158	141	141
J0403	Sco_How_Rog	361	365	340	344	352	360	193	195	118	138	240	260	173	179	220	222	323	359	284	304	295	297	197	199	193	193	156	158	181	197	133	133	234	238	329	373	271	335	132	164	249	253	118	126	130	138	143	145
J0404	Sco_How_Rog	359	363	332	340	346	348	195	197	142	146	250	260	173	173	220	220	307	359	276	312	295	295	195	199	193	193	156	158	183	187	117	117	234	234	325	329	319	327	128	132	233	245	70	94	126	138	143	143
J0405	Sco_How_Rog	359	365	332	380	346	346	195	201	140	148	250	260	173	173	222	222	323	375	284	284	295	295	199	199	193	193	154	156	183	187	117	121	222	234	285	405	315	347	128	164	233	245	106	118	126	166	141	141
J0407	Sco_How_Rog	359	367	340	356	346	360	189	193	118	142	250	250	168	179	222	222	383	387	308	308	295	297	195	199	193	193	156	156	197	197	121	133	234	254	285	325	311	315	140	148	229	253	86	110	126	142	141	141
J0410	Sco_How_Rog	359	367	332	332	346	348	195	195	140	140	250	260	173	173	220	222	355	355	284	284	297	297	195	199	191	193	156	172	183	187	141	149	222	234	277	325	279	315	140	164	241	257	114	114	126	126	141	141
J0411	Sco_How_Rog	359	367	344	356	346	346	193	197	118	146	240	250	168	173	212	222	303	379	284	304	295	297	199	199	193	193	156	158	193	197	109	157	234	234	285	369	275	283	132	132	229	237	106	118	134	138	143	145
J0412	Sco_How_Rog	359	359	332	332	346	346	193	197	134	142	250	290	168	173	222	222	315	371	280	284	295	297	195	199	193	193	162	172	193	197	117	157	222	242	325	401	311	327	128	140	245	245	90	114	126	162	141	145
J0413	Sco_How_Rog	0	0	340	344	346	346	195	195	118	142	250	260	173	177	222	222	359	359	272	276	297	299	199	205	193	193	156	158	189	221	117	121	234	242	269	325	271	287	132	132	245	245	114	114	118	126	141	145
J0415	Sco_How_Rog	359	359	332	364	344	348	195	195	118	142	250	260	173	179	222	222	315	355	284	284	295	295	199	201	193	193	156	156	197	197	121	141	222	234	317	325	271	311	140	148	233	245	114	126	126	142	141	143
J0418	Sco_How_Rog	359	363	320	332	346	346	193	197	144	144	250	260	173	173	220	222	315	371	284	288	295	297	195	199	191	193	156	156	0	0	121	129	242	242	269	277	311	315	148	164	233	237	70	94	126	162	141	143
J0419	Sco_How_Rog	359	359	324	336	344	346	193	193	142	142	240	250	179	179	212	220	367	371	284	296	295	295	195	205	191	193	156	172	181	219	121	133	234	234	353	369	303	315	132	140	229	245	94	94	130	142	141	145
J0420	Sco_How_Rog	367	367	340	364	346	346	197	197	118	146	250	260	173	175	224	226	307	371	284	284	295	295	195	199	191	193	156	172	0	0	125	141	234	242	325	325	271	295	132	148	237	245	110	114	162	166	141	141
J0421	Sco_How_Rog	359	359	316	340	344	348	0	0	118	118	260	260	173	173	220	222	359	375	276	276	297	297	199	199	193	193	156	156	181	197	113	117	234	242	301	325	271	279	128	132	241	245	110	110	118	126	141	145
J0422	Sco_How_Rog	0	0	336	380	346	346	195	197	142	144	260	260	173	175	222	226	335	335	272	284	295	295	197	199	193	193	156	172	187	197	133	133	238	242	341	389	287	307	132	164	245	253	94	110	158	158	141	143
J0425	Sco_How_Rog	359	361	320	332	346	346	193	197	118	142	250	260	173	173	212	220	0	0	284	308	295	297	199	199	191	193	156	172	181	181	133	133	234	234	289	413	271	335	148	164	229	269	90	90	130	138	141	145
J0429	Sco_How_Rog	363	363	332	336	346	346	197	197	142	144	260	260	168	173	226	228	335	363	284	316	297	297	199	199	193	193	170	172	187	189	129	145	254	254	289	345	323	351	128	164	261	269	70	110	126	126	141	143
J0436	Sco_How_Rog	359	363	340	348	346	360	191	197	144	148	250	260	173	173	220	222	359	375	292	316	295	295	199	201	193	193	156	158	181	189	121	129	234	242	289	297	291	307	148	152	233	253	110	110	126	130	141	145
S2020	Sco_Lax_all	365	367	324	336	346	346	193	193	140	140	260	300	173	179	220	220	319	347	264	304	295	295	201	201	191	191	156	156	181	181	113	125	222	234	305	317	295	299	136	164	209	241	102	122	130	138	141	145
S2021	Sco_Lax_all	359	367	328	364	346	352	193	197	148	148	250	260	173	173	220	222	347	355	296	304	295	295	199	199	191	193	154	156	181	193	121	125	238	242	281	357	283	295	128	168	229	245	90	102	134	162	141	141
S2022	Sco_Lax_all	359	359	356	376	360	360	189	195	118	142	260	260	168	179	220	226	359	367	256	272	295	295	199	201	193	193	154	156	181	191	141	141	222	242	337	389	283	303	132	152	229	261	90	122	126	138	141	141
S2023	Sco_Lax_all	357	363	332	344	346	346	193	197	118	146	260	260	179	179	222	222	335	347	304	304	295	295	195	199	191	193	154	154	187	199	105	109	226	238	293	373	271	331	132	144	233	253	90	90	122	142	141	145
S2024	Sco_Lax_all	365	367	336	368	346	348	193	197	140	142	250	260	175	175	220	220	363	375	240	264	295	297	199	225	191	191	156	156	187	199	121	133	222	222	341	381	287	295	132	136	241	253	90	118	130	134	141	141
S2025	Sco_Lax_all	365	367	340	344	346	348	197	203	142	142	260	260	173	175	220	222	339	379	200	264	297	297	199	201	193	193	168	174	187	199	137	141	234	234	341	389	271	327	132	164	205	257	94	110	138	146	141	145
S2026	Sco_Lax_all	359	361	364	384	346	346	193	201	140	160	260	260	173	173	220	220	347	391	280	304	297	297	195	199	193	193	154	156	191	195	117	149	238	246	289	321	299	311	132	140	229	237	90	94	134	162	141	141
S2028	Sco_Lax_all	359	359	372	376	346	352	193	193	140	160	260	260	173	179	220	222	343	387	272	280	295	295	195	205	191	193	154	172	187	195	109	145	226	238	325	337	331	335	132	160	241	241	98	102	126	126	141	145
S2029	Sco_Lax_all	363	367	324	368	344	346	195	195	118	148	260	260	173	179	212	220	343	379	264	296	295	295	197	199	191	195	154	156	181	193	109	133	222	226	281	317	287	307	132	152	265	277	114	114	126	146	141	141
S2031	Sco_Lax_all	359	365	344	356	346	346	193	193	118	134	260	280	173	175	212	222	343	355	0	0	297	299	195	199	191	193	154	168	201	223	109	125	242	246	285	333	279	315	136	148	217	253	106	118	142	162	141	141
S2032	Sco_Lax_all	367	367	344	364	346	346	195	197	118	138	260	260	173	179	220	222	347	347	276	288	295	297	199	227	191	193	168	174	181	193	113	129	242	246	305	373	287	315	132	156	241	253	90	114	126	134	141	145
S2033	Sco_Lax_all	359	367	356	356	346	346	193	193	118	146	260	260	173	173	220	222	343	391	268	280	295	295	199	205	191	193	154	154	191	197	113	141	222	238	293	337	275	283	132	140	229	241	86	122	126	138	141	143
S2034	Sco_Lax_all	359	365	320	340	346	348	193	195	148	148	260	280	173	175	220	220	327	383	240	264	295	297	199	199	191	193	150	170	187	193	113	145	222	230	313	321	287	291	164	172	229	237	90	90	142	162	141	141
S2035	Sco_Lax_all	359	367	332	340	346	346	195	195	142	148	260	290	173	173	222	222	379	383	264	292	295	297	199	199	193	195	150	154	191	197	109	153	234	246	349	381	271	271	132	132	205	249	90	114	126	170	141	145
S2036	Sco_Lax_all	363	367	340	340	344	346	197	197	118	118	260	260	173	173	220	222	367	403	268	268	295	295	195	225	193	193	154	154	187	189	109	141	226	238	373	377	267	279	144	164	233	245	90	110	142	142	141	145
S2037	Sco_Lax_all	367	371	324	368	344	346	193	197	148	148	260	260	173	173	222	222	367	375	292	296	295	295	199	199	191	193	154	156	181	187	113	129	222	222	317	385	287	315	128	132	233	257	110	114	126	130	141	145
S2038	Sco_Lax_all	357	359	332	336	344	346	197	197	146	148	260	280	173	173	220	222	379	403	268	296	295	297	199	199	193	193	154	154	181	199	109	113	222	226	333	373	279	331	132	152	233	249	90	90	126	134	141	141
S2039	Sco_Lax_all	359	359	336	348	346	348	193	197	138	140	250	260	173	175	220	222	367	371	288	304	295	295	199	199	191	193	156	162	181	187	109	125	222	234	329	357	299	331	132	152	237	241	90	114	126	134	141	141
S2040	Sco_Lax_all	359	367	344	344	346	346	195	197	118	118	260	260	173	175	212	222	363	367	244	264	295	297	199	205	191	193	154	158	181	193	109	125	226	234	333	357	267	315	132	136	241	253	90	94	138	162	141	145
S2041	Sco_Lax_all	359	365	332	336	346	346	193	193	138	140	260	260	173	179	220	222	363	387	272	300	295	297	203	203	191	193	154	156	199	199	113	117	222	234	0	0	291	299	128	136	225	253	90	90	138	142	141	141
S2048	Sco_Lax_all	359	365	332	332	346	346	193	195	140	144	260	260	173	173	220	220	327	383	248	292	295	297	199	199	191	191	150	170	187	193	113	145	234	242	345	377	255	291	132	136	245	253	90	94	126	138	0	0
S2049	Sco_Lax_all	359	367	328	348	346	346	195	195	134	148	240	300	173	179	220	222	379	383	276	320	295	297	199	199	193	193	150	154	181	193	109	153	234	242	325	353	271	299	132	152	237	241	114	114	126	126	141	141
S2050	Sco_Lax_all	363	367	336	344	346	346	197	197	138	140	260	260	175	177	222	222	367	403	240	288	295	295	195	225	193	193	154	154	187	197	109	141	246	250	277	285	295	299	132	136	229	229	90	94	122	126	141	145
S2051	Sco_Lax_all	367	371	0	0	346	346	193	197	134	140	260	260	173	173	222	222	367	375	248	256	295	295	199	199	191	193	154	156	195	219	113	129	222	238	309	389	283	291	136	164	249	269	106	110	130	190	141	145
S2052	Sco_Lax_all	357	359	356	360	346	360	197	197	140	146	260	260	173	175	222	226	379	403	264	284	295	297	199	199	191	193	154	154	181	183	109	113	222	238	309	329	319	331	128	132	253	277	94	122	126	134	141	143
M0135	Sco_Ply_Mai	357	359	348	368	346	346	197	197	134	160	250	260	173	175	220	226	335	371	272	320	297	297	199	199	191	193	154	174	197	197	145	149	226	238	265	369	267	299	132	136	241	249	86	102	138	142	141	141
M0136	Sco_Ply_Mai	363	363	332	348	346	346	193	195	134	138	260	290	0	0	220	222	311	387	228	304	295	297	195	199	191	193	158	174	187	201	121	125	222	234	401	401	267	283	128	152	265	265	94	126	130	142	141	141
M0137	Sco_Ply_Mai	359	359	328	348	346	346	193	195	134	142	240	260	173	175	222	222	359	367	268	280	295	297	199	201	191	193	158	168	181	187	117	145	234	238	345	385	295	315	140	148	233	253	110	118	126	162	141	141
M0138	Sco_Ply_Mai	365	365	336	336	346	346	197	197	136	140	260	260	173	173	220	222	347	367	280	288	295	295	203	203	191	191	154	168	181	187	113	125	234	242	333	401	287	291	132	132	241	253	98	106	138	138	141	141
M0139	Sco_Ply_Mai	363	367	336	370	346	346	193	195	140	140	260	260	173	173	210	226	351	387	276	284	295	295	197	199	191	191	154	174	181	187	109	157	230	242	285	293	267	323	132	136	229	229	110	114	126	138	141	141
M0140	Sco_Ply_Mai	359	359	344	356	346	346	189	195	138	160	250	260	173	173	220	226	315	355	284	288	295	295	199	225	191	193	152	156	193	197	109	141	222	246	353	417	271	303	152	156	249	253	110	126	122	138	141	141
M0141	Sco_Ply_Mai	359	367	368	368	346	352	197	197	138	160	230	260	173	173	220	222	311	315	288	292	295	295	199	199	191	193	154	156	181	197	109	117	222	222	313	353	323	331	148	152	229	237	90	102	142	190	141	141
M0142	Sco_Ply_Mai	367	367	344	372	346	346	195	197	138	148	240	260	173	175	220	220	343	371	292	292	295	297	199	201	191	193	154	156	187	197	109	137	222	222	325	341	267	315	136	136	229	229	70	94	130	194	0	0
M0143	Sco_Ply_Mai	359	359	328	344	346	346	189	197	118	144	250	280	175	175	210	220	379	379	276	288	295	297	197	201	191	193	154	168	197	221	113	149	234	242	281	337	323	327	132	132	225	261	110	118	126	146	141	145
M0144	Sco_Ply_Mai	359	359	340	344	346	346	189	193	140	160	260	260	173	177	222	224	343	355	256	296	295	297	199	225	191	193	154	156	193	193	109	145	222	242	285	297	299	323	132	164	229	233	94	114	126	146	141	143
M0145	Sco_Ply_Mai	363	365	328	348	346	346	197	197	118	148	260	260	173	175	212	220	299	367	276	320	297	297	199	201	191	193	156	168	187	193	109	137	226	246	289	373	291	291	132	172	233	249	102	114	138	194	141	141
M0146	Sco_Ply_Mai	367	367	344	348	346	346	195	197	134	148	260	260	173	173	210	220	351	371	276	276	295	297	199	199	191	193	154	154	189	201	117	157	230	246	293	317	267	295	132	136	245	249	110	114	126	130	141	141
M0147	Sco_Ply_Mai	363	363	352	360	346	346	193	195	144	148	250	260	173	177	222	222	315	359	280	304	295	297	199	199	193	193	158	168	187	195	117	149	238	238	313	369	279	327	128	140	253	253	90	110	126	142	141	141
M0148	Sco_Ply_Mai	359	367	336	352	346	346	193	195	142	144	250	250	173	173	222	222	319	359	276	280	295	297	199	225	191	191	156	156	187	195	109	117	238	242	313	373	295	323	124	136	213	253	110	110	126	142	141	141
M0149	Sco_Ply_Mai	363	363	344	352	346	346	195	197	140	144	260	260	173	173	220	222	371	379	232	280	295	297	199	199	191	193	156	156	189	195	121	141	238	246	313	317	279	315	132	140	249	249	98	106	126	130	141	145
M0150	Sco_Ply_Mai	363	367	344	368	346	346	197	197	118	148	260	290	173	173	220	222	371	383	276	284	295	297	199	203	191	193	154	154	189	197	121	133	230	242	317	329	315	331	132	132	233	245	90	110	130	186	141	141
M0151	Sco_Ply_Mai	359	365	320	368	346	352	193	193	142	144	260	260	173	175	222	228	355	407	268	280	295	295	199	225	191	191	154	156	181	193	109	125	242	242	361	385	303	319	132	148	241	245	90	94	130	170	141	141
M0152	Sco_Ply_Mai	359	367	308	368	346	352	193	195	118	118	240	260	168	175	222	222	331	379	248	304	295	295	199	203	193	193	154	154	181	181	133	157	222	234	341	413	299	335	128	132	249	253	94	94	130	130	141	145
M0153	Sco_Ply_Mai	367	367	336	336	346	346	191	201	140	144	240	260	173	181	222	222	339	367	268	284	295	297	199	225	191	191	150	160	197	197	109	137	242	242	329	365	271	299	132	132	225	261	114	118	118	162	141	145
M0154	Sco_Ply_Mai	359	367	340	376	346	346	193	197	134	142	240	260	173	173	220	222	303	335	248	308	295	295	199	199	191	195	154	156	199	221	113	125	222	242	325	373	303	307	128	156	241	261	106	110	130	162	141	141
M0155	Sco_Ply_Mai	365	367	340	368	346	346	191	193	118	144	250	260	173	177	212	222	367	371	228	304	295	297	197	205	191	191	154	156	181	219	113	117	242	246	273	281	263	287	128	132	229	253	94	94	134	134	141	141
M0156	Sco_Ply_Mai	363	367	344	380	346	352	197	197	118	138	250	260	173	173	220	222	363	391	292	296	295	297	199	199	191	191	154	156	193	195	109	109	222	238	309	325	299	303	132	164	229	245	102	126	126	126	141	141
M0159	Sco_Ply_Mai	359	367	340	344	346	346	189	197	148	148	250	260	173	179	220	222	371	371	276	284	295	295	199	225	191	193	154	156	189	197	121	125	246	246	317	333	287	315	132	132	225	245	0	0	126	130	141	141
M0162	Sco_Ply_Mai	363	367	344	344	346	352	195	197	138	146	250	260	173	175	220	222	363	391	284	304	295	295	199	225	191	193	154	154	181	195	109	133	242	242	285	325	287	299	132	136	241	265	94	114	126	194	141	141
M0163	Sco_Ply_Mai	363	371	328	336	346	346	197	197	118	138	260	260	173	175	222	222	299	367	292	292	295	295	199	201	193	193	156	156	189	197	141	141	222	246	369	449	299	335	124	128	213	261	94	94	126	130	141	145
M0164	Sco_Ply_Mai	359	367	324	328	346	346	193	193	134	140	250	250	173	173	216	222	367	371	280	300	297	297	199	199	191	193	156	168	187	195	109	113	234	242	301	317	303	335	132	148	253	257	110	110	126	170	141	145
B0501	Sco_Ker_all	359	367	332	332	346	346	193	195	138	142	250	260	173	175	220	222	339	363	288	304	295	295	199	199	191	193	154	154	193	199	109	129	234	242	321	353	267	291	132	136	221	261	90	94	126	126	141	141
B0504	Sco_Ker_all	359	367	332	340	346	352	189	195	118	144	240	260	173	173	222	222	335	379	260	280	297	297	199	199	191	193	158	168	177	191	109	113	234	250	365	385	307	319	132	136	209	225	90	126	126	134	143	145
B0506	Sco_Ker_all	363	367	316	370	346	352	195	197	140	142	240	250	173	173	220	222	339	367	280	284	295	295	199	199	193	193	154	172	193	199	117	129	234	234	257	345	291	343	132	140	241	245	90	102	126	130	143	145
B0509	Sco_Ker_all	363	363	340	364	346	346	195	197	138	148	250	260	173	179	222	222	347	391	280	292	295	295	199	225	193	193	156	176	187	191	129	129	222	222	341	393	283	287	132	140	237	237	94	110	122	126	141	141
B0511	Sco_Ker_all	359	361	324	332	346	352	193	195	142	148	250	260	173	177	222	222	339	343	272	280	295	295	197	199	191	193	154	176	193	225	129	141	230	234	257	293	283	291	132	140	229	241	102	114	126	170	141	145
B0519	Sco_Ker_all	359	363	340	340	346	346	0	0	140	144	230	260	173	173	212	226	323	327	196	320	295	295	199	201	193	193	156	168	183	189	109	133	230	234	409	429	255	299	132	152	205	245	90	122	122	138	141	145
B0522	Sco_Ker_all	359	359	324	340	346	346	193	195	138	140	240	260	173	173	222	222	303	391	292	292	295	297	199	225	193	193	156	156	191	195	113	129	234	242	289	341	271	295	132	132	237	253	94	94	126	126	141	145
B0523	Sco_Ker_all	359	365	324	360	346	346	195	197	118	144	250	260	173	175	222	222	347	351	244	284	295	295	199	201	191	193	156	168	187	195	117	125	222	242	397	401	271	287	132	140	237	261	110	126	130	162	141	141
B0524	Sco_Ker_all	363	367	332	340	346	346	193	193	144	154	260	280	173	173	222	222	343	391	284	292	295	295	199	225	191	193	154	156	191	197	113	165	234	242	261	317	295	343	132	136	237	245	94	94	126	134	141	141
B0525	Sco_Ker_all	363	365	340	376	346	346	195	197	144	148	0	0	173	173	220	222	371	371	232	288	295	295	199	199	191	193	168	172	187	189	133	133	222	234	357	429	295	299	132	164	205	229	90	102	122	198	141	145
B0526	Sco_Ker_all	359	367	348	348	346	346	193	197	118	118	260	260	175	175	222	226	335	363	248	296	295	297	199	225	191	193	154	154	195	223	113	149	242	246	329	341	291	299	132	164	209	237	110	126	122	166	145	145
B0527	Sco_Ker_all	363	367	324	376	346	346	0	0	142	146	240	260	173	173	220	222	359	371	196	268	295	297	199	199	193	193	0	0	189	197	117	137	234	234	369	429	299	315	132	132	241	241	86	94	122	134	141	145
B0528	Sco_Ker_all	361	363	336	340	346	360	193	195	140	142	260	360	173	175	214	216	311	327	268	304	295	297	199	199	191	191	156	156	187	187	109	109	234	250	305	305	331	335	148	152	249	257	90	126	130	142	141	145
B0529	Sco_Ker_all	363	367	340	384	346	346	195	197	142	154	260	260	173	173	222	222	367	379	284	308	295	297	199	225	191	193	154	156	195	217	113	125	222	246	297	317	295	343	128	132	233	245	110	110	126	166	141	143
B0530	Sco_Ker_all	365	367	324	340	346	346	193	195	140	144	260	280	173	175	212	222	315	363	244	276	295	295	197	197	191	193	154	156	195	199	117	165	222	234	377	401	271	299	132	140	249	253	106	110	134	162	141	145
B0532	Sco_Ker_all	359	359	324	340	346	346	193	193	144	154	260	280	173	173	222	222	355	391	284	288	295	297	199	225	191	193	154	156	191	195	113	129	234	242	309	341	287	287	124	132	221	237	110	110	126	126	141	141
B0533	Sco_Ker_all	359	367	308	320	346	346	189	195	118	142	260	290	173	173	212	222	367	375	276	304	295	297	199	201	191	193	154	154	187	197	109	109	222	246	349	373	287	299	128	132	233	261	94	138	126	126	141	145
B0534	Sco_Ker_all	359	359	340	368	346	346	193	195	134	140	280	280	173	175	210	222	351	379	288	288	295	295	197	203	191	191	156	170	187	189	109	117	222	242	349	401	279	303	152	164	237	253	94	110	134	162	141	141
B0538	Sco_Ker_all	363	367	324	344	346	346	189	197	140	160	260	260	173	175	210	220	363	387	272	292	295	295	199	199	191	191	154	156	197	219	133	141	234	242	297	365	307	323	124	132	249	261	94	122	134	150	141	145
B0540	Sco_Ker_all	359	367	332	376	346	346	189	193	142	148	260	260	173	175	220	222	347	375	268	280	295	295	199	205	191	191	156	156	187	219	125	129	222	234	313	369	263	307	124	136	233	245	70	102	126	150	145	145
B0541	Sco_Ker_all	359	363	324	324	344	346	197	197	144	148	260	290	173	173	220	222	379	411	276	280	295	295	199	225	191	193	156	168	193	199	109	113	226	234	357	385	307	351	132	136	225	237	70	94	134	190	141	141
B0542	Sco_Ker_all	359	365	328	344	346	346	193	197	138	142	240	260	173	175	220	222	303	375	268	296	295	297	199	199	191	193	156	158	193	197	109	157	230	230	345	353	267	343	128	156	225	237	94	114	126	130	145	145
B0543	Sco_Ker_all	359	365	332	344	346	346	189	193	142	144	260	290	173	175	222	222	347	379	268	304	295	295	199	199	191	191	154	154	187	193	117	145	242	242	321	333	267	319	136	156	245	261	90	134	134	134	141	141
B1397	Sco_Tor_Tor	365	367	324	384	346	346	193	193	118	148	260	260	173	175	220	222	343	343	240	292	295	295	199	199	191	193	154	168	181	187	113	133	242	246	313	401	315	323	132	152	229	229	82	114	122	138	141	145
B1404	Sco_Tor_Tor	365	367	336	336	346	346	193	195	142	142	260	260	173	179	220	222	343	403	284	292	295	297	199	199	191	193	154	156	193	215	109	149	222	246	293	337	279	283	132	152	205	213	102	126	126	130	141	145
B1405	Sco_Tor_Tor	357	359	336	364	346	346	193	195	118	144	250	300	173	175	222	226	371	403	280	292	295	297	199	199	191	193	154	154	187	191	109	113	234	242	317	353	299	331	128	132	237	241	110	110	118	134	141	141
B1406	Sco_Tor_Tor	359	359	328	372	346	346	193	201	140	148	250	260	173	175	220	222	371	371	284	300	295	297	199	199	191	197	156	168	181	193	117	121	222	234	289	293	295	375	132	132	241	241	106	110	126	130	141	141
B1407	Sco_Tor_Tor	361	367	312	328	348	360	193	197	140	140	250	290	173	175	220	222	359	387	292	304	295	295	199	199	191	193	154	156	187	195	121	133	222	250	305	361	283	287	132	132	225	225	90	90	138	154	141	145
B1409	Sco_Tor_Tor	359	365	332	372	346	346	193	199	142	160	250	260	173	173	220	222	343	343	196	268	295	295	199	199	191	191	156	156	181	193	125	141	222	242	353	373	319	319	132	136	233	245	106	126	138	154	141	141
B1412	Sco_Tor_Tor	359	367	328	388	346	360	193	197	138	164	260	290	173	177	220	222	367	383	268	280	295	297	195	225	191	193	156	156	187	195	125	133	230	234	337	389	307	311	128	132	233	237	102	114	126	130	141	141
B1413	Sco_Tor_Tor	359	363	368	388	346	346	197	197	118	138	250	260	173	179	222	222	347	379	268	292	295	297	195	225	191	193	154	156	181	195	133	141	230	242	285	337	311	343	128	132	233	249	114	130	126	134	141	145
B1414	Sco_Tor_Tor	359	359	328	336	346	346	195	197	118	118	260	260	173	173	222	222	367	371	268	292	293	295	195	199	191	193	156	156	195	199	121	133	230	234	301	337	287	299	128	128	221	229	110	114	126	134	141	141
B1420	Sco_Tor_Tor	359	367	322	388	346	360	195	197	118	118	260	290	173	173	220	222	355	379	276	280	295	295	195	199	191	191	156	156	191	195	117	133	230	234	301	337	283	287	128	132	233	233	98	114	126	142	141	141
B1421	Sco_Tor_Tor	359	359	356	376	346	346	193	197	118	148	250	260	173	173	220	222	351	371	256	268	295	295	199	203	191	191	168	172	187	195	117	137	222	238	329	373	295	347	132	164	253	257	106	110	130	134	141	145
B1422	Sco_Tor_Tor	367	367	322	368	346	346	193	197	140	140	240	250	173	175	220	220	299	355	276	304	295	295	199	225	193	193	154	174	181	183	113	137	230	234	285	301	271	287	132	152	213	257	98	102	126	146	141	141
B1429	Sco_Tor_Tor	359	367	332	376	346	346	193	197	142	146	260	260	173	175	212	222	303	359	232	268	295	297	199	199	193	193	156	168	185	189	113	121	222	222	353	369	295	331	132	152	237	237	90	106	130	134	141	141
B1430	Sco_Tor_Tor	359	367	340	368	346	346	193	195	118	140	250	260	173	179	222	222	331	367	304	308	295	295	199	201	193	193	154	156	181	181	117	137	242	246	321	325	255	287	132	164	237	269	102	110	126	126	141	141
B1436	Sco_Tor_Tor	359	367	336	378	346	346	193	193	140	148	260	260	173	175	222	226	351	367	280	296	297	297	195	199	191	191	154	172	197	215	109	117	230	242	293	357	279	299	128	132	229	257	114	126	130	186	141	141
L4702	Sco_Sni_Upp	0	0	380	380	346	346	197	197	142	148	250	260	173	179	212	222	355	391	284	292	295	295	199	199	191	191	156	168	0	0	109	113	222	234	361	373	275	323	132	136	229	261	90	110	126	134	141	141
L4703	Sco_Sni_Upp	0	0	340	348	346	346	195	197	140	142	260	280	173	175	222	222	371	387	272	280	295	295	201	221	191	191	156	168	189	193	113	149	234	242	333	353	275	279	140	164	225	257	90	102	134	162	141	145
L4704	Sco_Sni_Upp	0	0	320	340	346	346	193	197	140	148	250	260	173	173	220	220	351	367	276	288	295	297	199	225	193	193	154	156	181	189	113	125	230	242	333	373	259	319	128	132	225	277	90	102	126	134	141	145
L4706	Sco_Sni_Upp	359	371	336	340	344	346	193	197	0	0	260	280	173	173	210	212	371	407	288	292	295	295	199	201	191	191	156	172	191	191	117	125	226	246	293	389	299	307	164	164	257	257	90	90	134	142	141	141
L4709	Sco_Sni_Upp	0	0	340	340	346	346	193	197	136	160	260	260	173	175	212	222	371	379	292	292	295	295	197	199	191	193	156	156	187	187	113	141	226	234	357	425	287	307	132	136	229	229	90	114	134	190	141	141
L4710	Sco_Sni_Upp	0	0	328	336	346	352	191	193	140	142	260	260	175	179	222	222	315	379	268	304	297	297	199	199	191	193	156	170	193	197	109	109	222	234	281	385	295	319	128	132	217	237	98	98	126	130	141	143
L4711	Sco_Sni_Upp	0	0	316	332	346	346	191	193	134	142	260	260	173	175	212	220	359	371	264	284	295	297	199	199	191	191	156	156	187	195	113	129	222	242	333	433	319	339	136	168	237	241	90	94	126	138	141	141
L4712	Sco_Sni_Upp	359	363	332	376	346	348	193	197	118	146	260	260	173	173	210	222	359	383	276	284	295	295	221	225	191	191	154	156	183	215	97	125	242	258	333	389	291	307	136	136	233	241	90	90	126	134	141	141
L4714	Sco_Sni_Upp	359	363	336	380	346	346	193	197	134	140	260	300	173	179	220	220	355	371	280	308	295	297	199	201	193	193	156	170	183	189	153	153	222	234	321	365	295	307	132	136	241	265	102	118	130	134	141	141
L4715	Sco_Sni_Upp	359	359	336	352	346	360	0	0	118	142	240	260	173	173	222	222	359	367	201	288	295	297	199	199	191	191	154	172	183	189	113	113	234	242	369	389	307	311	132	164	229	249	94	94	194	194	143	143
L4719	Sco_Sni_Upp	359	367	332	360	346	346	197	197	118	146	260	260	173	175	220	222	315	363	280	296	295	297	195	197	191	193	154	156	181	189	109	125	222	234	329	333	263	279	136	148	233	241	94	94	126	194	141	145
L4720	Sco_Sni_Upp	365	367	344	380	346	360	195	195	144	166	250	260	173	173	212	212	315	407	296	300	295	295	199	201	193	193	154	156	197	205	109	109	234	242	345	433	327	339	128	132	225	225	94	130	126	154	145	145
L4721	Sco_Sni_Upp	359	359	340	340	344	346	193	197	138	146	250	260	173	175	212	222	379	419	292	316	297	297	197	199	191	193	156	156	189	189	141	153	226	234	321	357	307	311	132	136	225	225	90	90	134	138	141	141
L4722	Sco_Sni_Upp	359	363	336	340	346	352	197	197	118	118	260	260	173	173	210	212	371	379	264	284	295	295	225	227	191	193	156	170	189	217	125	141	222	242	309	389	303	307	128	136	237	241	90	90	134	134	141	145
L4723	Sco_Sni_Upp	359	371	336	380	346	346	193	197	144	144	240	240	179	179	212	222	355	391	244	292	295	295	199	201	193	193	156	156	189	191	121	149	222	234	361	373	283	351	128	164	225	229	90	110	130	138	141	143
L4724	Sco_Sni_Upp	359	363	340	340	344	346	197	201	140	160	250	260	173	173	212	220	343	355	288	304	295	297	199	199	193	193	156	172	195	205	109	125	246	246	349	369	275	299	124	164	237	257	90	90	134	134	141	141
L4727	Sco_Sni_Upp	365	365	332	334	352	360	193	197	134	140	250	260	168	173	220	222	371	375	272	288	295	297	199	199	193	193	154	172	181	197	113	129	230	242	289	305	271	303	132	136	245	249	90	94	122	162	145	145
L4728	Sco_Sni_Upp	359	359	316	340	346	360	193	201	138	146	260	260	179	179	220	222	379	391	268	308	295	297	199	227	191	191	156	174	0	0	109	109	222	234	269	385	287	359	128	132	217	217	98	114	126	146	141	145
L4729	Sco_Sni_Upp	363	365	340	352	344	346	197	203	0	0	260	260	177	179	210	222	371	375	200	304	295	297	199	199	191	193	154	168	189	191	117	141	222	234	309	389	299	339	132	136	237	245	90	106	134	134	141	141
L4730	Sco_Sni_Upp	359	365	336	364	346	346	193	195	142	142	250	260	173	179	212	220	315	387	276	304	295	295	199	221	193	195	154	156	0	0	121	141	222	242	325	357	283	327	132	164	229	241	90	130	126	138	141	143
L4731	Sco_Sni_Upp	359	359	316	336	346	346	195	197	134	146	250	260	173	179	222	222	359	367	264	288	295	295	199	199	191	191	154	172	197	199	113	125	234	234	313	313	275	319	132	132	245	257	94	122	126	126	141	141
WCSS3201	Sco_Gle_Gle	359	365	332	332	346	360	195	197	140	144	240	300	175	175	220	220	363	383	236	280	295	297	201	225	193	195	154	156	181	193	125	153	226	234	337	353	287	307	132	164	221	237	102	114	138	162	141	143
WCSS3203	Sco_Gle_Gle	363	365	340	380	346	346	195	197	138	144	260	290	173	173	220	222	359	395	284	300	295	295	199	199	191	193	154	156	193	195	113	113	234	242	273	377	267	359	132	148	225	233	106	130	146	186	141	141
WCSS3207	Sco_Gle_Gle	359	365	324	336	346	360	199	199	118	140	240	280	173	175	212	220	363	367	196	292	295	297	195	225	191	195	156	168	181	181	113	157	222	234	281	329	287	307	128	132	237	249	114	122	142	162	141	141
WCSS3208	Sco_Gle_Gle	0	0	324	340	346	352	189	195	118	140	240	250	173	175	212	220	307	315	300	324	295	297	199	199	191	191	156	156	193	193	109	113	234	238	265	377	267	275	148	152	233	237	0	0	146	162	141	141
WCSS3209	Sco_Gle_Gle	363	365	332	384	346	360	197	197	118	138	230	260	173	173	222	226	303	311	268	272	295	297	195	199	191	191	156	156	181	187	141	145	222	242	285	341	295	327	136	160	237	257	90	106	134	138	141	141
WCSS3210	Sco_Gle_Gle	359	359	332	380	346	346	195	197	142	148	260	260	173	175	222	222	359	379	276	276	297	297	199	225	191	191	156	156	197	197	117	157	234	234	317	337	287	295	128	132	249	265	90	114	162	162	143	143
WCSS3214	Sco_Gle_Gle	359	365	324	340	346	346	189	197	118	118	240	260	173	175	220	222	367	395	268	284	295	297	199	199	191	193	154	156	193	193	113	125	230	238	389	405	267	279	136	152	233	245	98	106	138	142	141	145
WCSS3215	Sco_Gle_Gle	359	367	320	332	346	346	193	201	118	142	260	260	173	175	222	222	343	367	268	304	295	295	201	225	191	191	154	156	195	195	105	121	222	234	265	421	331	335	136	136	213	245	94	94	130	190	141	141
WCSS3216	Sco_Gle_Gle	363	365	332	424	346	360	197	197	146	146	250	260	173	173	222	222	311	359	268	268	295	297	199	231	191	191	154	156	181	201	145	153	234	238	309	361	287	327	132	132	237	241	90	94	138	142	141	141
WCSS3220	Sco_Gle_Gle	359	367	320	356	346	346	191	197	118	142	260	290	173	175	222	222	343	391	268	308	295	297	199	201	191	191	156	156	187	195	101	105	222	230	265	361	311	335	132	136	229	269	94	94	126	142	141	145
WCSS3222	Sco_Gle_Gle	359	359	336	376	346	346	189	197	134	142	260	290	173	173	222	222	287	363	276	288	295	297	195	201	191	191	154	158	187	195	101	117	246	246	341	361	303	311	132	160	245	269	94	110	126	134	141	145
WCSS3223	Sco_Gle_Gle	363	365	340	340	346	346	195	197	138	152	210	290	173	179	220	220	395	395	276	300	297	297	197	199	193	195	156	156	193	193	113	117	234	234	365	377	275	307	140	152	233	257	94	110	134	146	141	145
WCSS3225	Sco_Gle_Gle	359	365	324	336	346	360	199	199	140	152	240	280	173	175	212	220	363	387	196	292	295	297	195	199	193	195	156	168	181	197	149	153	234	242	329	365	307	311	128	132	225	237	114	122	126	162	141	141
WCSS3226	Sco_Gle_Gle	363	363	332	340	346	348	193	197	134	142	240	260	173	173	220	222	315	347	288	300	295	295	199	199	193	193	168	176	187	217	125	149	234	242	317	357	279	331	128	136	221	233	90	90	122	126	141	141
WCSS3227	Sco_Gle_Gle	359	365	332	340	348	360	197	197	118	164	250	280	173	173	222	222	311	347	268	300	295	297	199	231	191	191	156	176	181	195	125	145	222	250	309	333	279	307	132	136	233	237	90	90	126	138	141	141
WCSS3228	Sco_Gle_Gle	363	367	332	420	346	346	197	197	146	146	250	260	173	173	222	226	367	383	260	288	295	297	199	231	191	191	154	156	181	181	145	153	222	250	309	345	283	327	132	160	213	233	90	114	134	162	141	141
WCSS3229	Sco_Gle_Gle	359	365	340	384	346	348	193	193	158	164	260	280	173	173	222	222	323	403	264	300	295	295	199	201	191	193	154	176	181	195	113	125	242	242	297	317	263	279	124	136	233	253	94	98	122	138	141	141
S2379	Sco_Stn_all	359	365	324	372	346	346	193	197	134	138	260	260	179	181	220	222	307	315	292	292	295	297	199	225	193	193	152	156	187	191	109	125	222	250	333	365	263	299	128	132	241	249	114	122	126	126	145	145
S2380	Sco_Stn_all	359	359	344	368	346	346	193	197	118	148	260	280	173	179	222	222	319	387	276	288	295	295	195	199	191	193	154	168	187	191	125	157	222	238	269	341	251	299	124	164	237	245	90	110	142	142	141	141
S2387	Sco_Stn_all	359	363	324	372	346	352	193	197	138	146	260	260	173	173	220	222	315	363	268	268	295	297	199	225	191	193	152	174	181	183	109	117	222	250	349	365	295	299	132	144	229	229	114	122	126	134	141	145
S2388	Sco_Stn_all	359	367	308	352	346	346	193	193	118	140	250	260	173	173	220	222	307	351	276	288	295	295	225	227	191	191	154	168	197	203	125	141	222	238	289	357	255	295	124	164	229	233	90	90	126	130	141	145
S2389	Sco_Stn_all	365	365	324	340	346	346	197	197	138	146	260	260	173	173	222	222	307	315	268	276	295	297	199	199	193	193	154	156	187	191	125	133	222	246	349	365	295	299	128	132	249	257	90	110	134	158	141	145
S2393	Sco_Stn_all	359	359	324	336	346	352	195	197	134	142	250	260	179	179	220	222	331	395	292	304	295	297	199	201	193	193	152	156	183	187	117	157	222	246	281	349	299	315	144	156	229	245	90	90	126	158	145	145
S2396	Sco_Stn_all	365	367	316	324	346	346	197	197	118	146	250	260	173	179	220	220	315	383	268	284	295	295	199	199	191	191	154	156	191	197	117	125	222	246	305	349	299	315	144	144	229	241	122	126	126	158	145	145
S2397	Sco_Stn_all	359	363	322	372	346	346	189	197	118	146	260	260	173	181	220	222	367	395	272	276	295	297	201	225	191	193	154	156	181	183	109	117	222	238	345	349	263	299	128	144	229	229	90	110	134	158	141	145
Y1102	Sco_Stn_all	359	359	322	368	346	346	193	197	134	142	240	260	173	173	220	222	331	395	268	284	295	297	199	225	193	193	156	156	183	187	125	157	222	246	333	341	287	295	144	160	225	249	90	134	158	166	145	145
Y1105	Sco_Stn_all	359	359	322	324	346	346	0	0	146	162	250	260	173	179	220	222	315	367	268	280	295	295	199	199	193	193	154	156	181	183	117	141	222	222	281	349	295	299	132	156	229	249	90	114	158	190	145	145
Y1111	Sco_Stn_all	359	365	322	340	346	352	197	197	138	146	260	260	173	173	220	222	367	395	268	268	295	295	225	225	191	191	152	174	183	187	125	133	222	246	333	365	295	299	128	144	241	249	90	114	126	158	141	145
Y1119	Sco_Stn_all	365	367	348	368	346	346	197	197	118	146	260	260	173	179	216	222	327	363	280	288	295	295	195	199	193	193	156	168	187	199	109	141	222	234	269	485	299	299	132	164	253	261	102	118	142	166	141	145
Y1123	Sco_Stn_all	359	359	336	336	346	346	191	201	142	142	240	250	173	177	220	220	331	367	284	292	295	295	203	225	191	193	156	168	181	181	157	157	230	242	281	357	287	287	128	160	225	245	90	134	126	190	141	145
Y1126	Sco_Stn_all	365	367	348	360	346	346	193	197	142	146	260	260	173	175	222	222	319	363	256	280	295	297	199	201	193	193	154	156	191	195	117	121	234	234	361	413	255	255	128	132	233	241	90	118	138	158	145	145
Y1129	Sco_Stn_all	359	359	324	324	346	346	193	197	142	146	240	260	175	179	220	222	383	395	280	292	297	297	199	225	191	193	152	154	181	191	117	125	222	238	333	349	291	299	144	160	225	249	114	122	126	190	141	145
Y1130	Sco_Stn_all	359	367	324	360	346	346	193	197	142	146	260	260	173	173	222	222	367	367	260	280	295	297	199	205	193	195	156	156	191	195	117	121	234	238	357	413	255	299	128	132	241	261	90	90	142	142	143	145
Y1131	Sco_Stn_all	359	359	324	324	346	346	193	197	142	146	260	300	175	179	220	222	383	395	292	292	297	297	199	199	193	193	152	152	181	183	117	125	222	246	333	341	287	295	132	144	249	253	90	134	142	158	141	145
Y1134	Sco_Stn_all	363	367	308	356	346	352	189	193	138	140	250	260	173	179	222	222	363	375	276	284	295	295	199	227	191	193	154	154	199	199	109	141	234	250	321	325	255	315	132	164	233	257	110	114	126	130	145	145
D1502	Sco_Awe_Awe	367	367	356	364	346	346	193	197	140	142	290	300	173	173	212	220	343	407	272	308	295	295	199	201	193	193	154	168	181	181	97	121	222	246	281	377	259	271	132	132	257	257	102	126	126	138	141	141
D1503	Sco_Awe_Awe	363	367	344	364	346	346	197	201	118	142	260	260	173	173	212	222	339	371	272	316	297	297	199	199	191	193	156	168	189	197	125	161	226	246	393	397	271	295	132	132	237	249	98	138	126	130	141	145
D1504	Sco_Awe_Awe	365	369	364	376	344	346	189	195	138	142	250	260	173	173	222	226	367	379	268	292	297	297	199	203	191	193	168	174	181	187	125	161	222	242	301	385	267	271	132	164	209	245	98	114	126	126	141	141
D1505	Sco_Awe_Awe	365	367	344	376	346	346	193	193	142	160	260	260	173	173	222	222	331	351	256	284	295	295	199	229	191	193	154	156	187	187	117	129	246	246	281	301	263	295	132	136	221	249	110	126	134	138	141	141
D1506	Sco_Awe_Awe	359	367	336	368	346	360	193	195	142	142	250	260	173	175	222	222	323	371	276	288	295	295	195	229	191	193	156	156	189	197	97	161	238	246	309	365	271	299	132	136	233	241	110	126	126	166	141	141
D1507	Sco_Awe_Awe	367	369	320	336	346	346	193	195	142	160	250	260	173	173	212	224	327	351	268	288	297	297	199	199	191	191	156	158	189	197	109	149	222	238	357	397	287	287	132	132	245	249	98	114	126	166	145	145
D1508	Sco_Awe_Awe	359	369	332	348	346	348	193	193	140	160	260	260	173	173	220	222	351	371	264	296	295	297	199	199	191	191	154	156	187	189	109	109	234	246	377	393	295	311	132	136	241	245	114	114	126	130	141	143
D1509	Sco_Awe_Awe	367	367	320	336	346	346	189	195	154	160	260	260	173	175	220	220	335	343	276	296	297	297	199	225	191	191	154	156	187	187	113	161	230	238	329	357	311	315	132	164	237	237	94	98	126	134	141	141
D1510	Sco_Awe_Awe	365	367	344	376	346	346	195	197	140	142	260	260	173	173	212	212	323	363	272	296	297	297	201	225	193	193	156	156	187	189	113	161	234	242	265	281	287	287	124	124	245	245	90	126	126	126	141	141
D1512	Sco_Awe_Awe	359	359	320	336	346	346	189	193	138	142	260	260	173	175	226	226	295	379	272	284	295	295	195	199	191	193	154	156	187	191	97	113	242	246	265	285	295	335	124	132	229	245	98	110	118	134	141	141
D1513	Sco_Awe_Awe	359	363	324	364	346	346	193	193	142	160	260	290	173	175	222	222	359	363	272	288	295	295	197	199	193	193	154	156	187	197	109	117	230	242	381	429	287	295	124	132	249	257	98	110	126	134	141	145
D1514	Sco_Awe_Awe	359	367	324	364	346	346	193	197	118	142	260	300	173	175	212	222	359	367	272	280	295	297	195	197	191	193	168	168	187	187	121	129	222	242	377	393	259	335	132	132	245	257	102	110	134	138	141	145
D1515	Sco_Awe_Awe	363	367	364	376	346	346	191	193	142	144	250	260	173	179	212	222	363	367	288	296	295	295	201	225	193	195	158	158	181	189	121	149	234	246	305	381	271	299	132	136	249	261	98	114	126	126	141	141
D1516	Sco_Awe_Awe	365	369	348	368	346	348	193	193	136	142	250	260	173	173	220	222	347	351	256	276	297	297	199	199	193	195	154	168	187	187	117	129	234	246	301	353	263	311	132	136	229	237	110	114	134	162	141	141
D1517	Sco_Awe_Awe	367	367	336	356	346	346	193	201	118	142	260	300	173	173	222	226	339	407	288	296	295	297	199	199	191	193	158	172	187	189	125	149	230	246	393	397	259	335	132	136	237	249	98	138	154	162	141	145
D1518	Sco_Awe_Awe	359	369	340	372	346	346	189	195	142	142	260	260	173	175	212	222	323	367	264	272	295	297	199	229	193	193	154	156	187	197	113	149	242	246	381	389	263	271	132	136	237	245	110	126	126	134	141	141
D1519	Sco_Awe_Awe	363	363	320	376	346	346	193	195	142	146	250	260	173	173	212	222	339	367	280	296	295	295	195	199	193	195	156	158	187	187	125	129	234	246	281	305	259	295	132	136	249	257	102	110	130	146	141	141
D1522	Sco_Awe_Awe	359	363	368	376	346	346	189	197	142	142	250	260	175	175	222	226	331	371	232	316	295	297	197	229	193	193	154	156	187	189	129	145	242	250	277	393	287	295	132	132	221	249	90	110	134	138	141	143
D1523	Sco_Awe_Awe	363	367	364	368	346	346	193	197	142	142	250	260	173	175	212	220	351	375	232	276	295	297	195	229	191	193	154	156	187	197	125	161	230	246	277	281	271	271	124	132	233	249	110	126	126	126	141	141
D1568	Sco_Awe_Awe	367	369	344	356	346	346	193	197	136	140	260	260	173	173	222	226	347	375	272	276	295	295	199	201	193	193	154	168	181	187	117	121	222	226	281	301	275	327	132	136	221	257	102	106	134	138	141	141
D1569	Sco_Awe_Awe	363	367	364	368	346	346	191	193	138	142	260	260	173	173	212	222	351	359	280	280	295	297	197	229	191	193	156	174	187	191	125	149	242	246	281	381	295	299	132	132	233	261	90	126	126	134	143	143
D1570	Sco_Awe_Awe	359	359	324	376	346	346	195	197	142	154	250	260	173	175	212	220	339	343	280	292	295	297	203	225	191	193	156	156	183	189	125	125	238	242	357	377	267	287	152	164	209	249	98	138	130	166	141	141
D1571	Sco_Awe_Awe	361	363	376	376	346	346	193	197	142	146	250	260	173	173	220	226	359	379	280	296	295	295	199	199	193	193	154	156	187	187	125	129	234	234	281	381	259	295	132	136	249	257	102	110	130	146	141	141
D1572	Sco_Awe_Awe	367	369	336	340	346	346	193	195	142	160	250	300	173	173	212	224	327	351	268	284	297	297	199	199	191	191	156	168	189	197	125	149	238	242	341	357	287	299	132	136	233	245	110	114	126	166	145	145
D1573	Sco_Awe_Awe	359	363	320	368	346	346	189	193	142	160	260	260	173	175	212	220	339	351	232	292	297	297	225	225	193	193	154	156	187	187	125	161	238	246	265	277	271	315	132	164	237	249	98	110	126	130	141	141
D1574	Sco_Awe_Awe	359	359	324	336	346	346	197	197	142	148	260	260	173	175	220	226	343	347	280	284	297	297	197	197	191	191	154	168	187	189	109	109	230	230	393	393	271	295	124	132	237	257	98	102	118	126	141	141
D1362	Sco_Rue_Rue	359	363	324	368	346	352	195	197	146	158	240	260	175	175	222	222	315	343	276	308	297	297	199	229	193	195	152	156	193	197	109	113	238	242	289	357	275	327	136	148	241	245	110	114	138	178	141	145
D1363	Sco_Rue_Rue	357	367	336	348	346	346	195	197	142	146	0	0	173	179	220	222	371	375	292	304	295	297	199	225	193	193	156	156	193	197	121	145	222	234	305	437	267	291	132	148	257	257	90	90	130	138	141	141
D1364	Sco_Rue_Rue	359	363	324	376	344	346	195	197	138	140	0	0	168	173	224	226	371	387	272	280	295	295	199	201	193	193	154	158	187	191	113	145	222	242	349	373	259	323	132	132	221	241	90	110	118	142	141	145
D1365	Sco_Rue_Rue	359	363	368	384	346	348	195	197	140	146	260	300	173	173	212	222	343	379	280	316	295	297	195	201	191	193	156	170	179	193	105	121	242	250	0	0	0	0	132	136	233	241	102	110	130	162	141	145
D1366	Sco_Rue_Rue	359	365	340	384	348	348	193	197	140	142	260	260	173	179	220	220	379	387	284	296	295	297	195	199	191	193	156	170	181	207	109	113	222	234	261	349	255	267	132	164	237	253	90	94	130	158	141	141
D1367	Sco_Rue_Rue	359	359	332	380	346	348	197	197	138	146	290	300	173	177	222	226	307	387	308	316	295	297	189	201	193	195	154	154	187	209	113	113	242	250	321	373	279	303	132	152	213	257	70	94	142	166	141	145
D1369	Sco_Rue_Rue	359	359	324	368	346	346	191	197	146	148	0	0	173	173	220	222	371	375	292	300	295	295	195	201	193	195	154	156	181	223	109	121	234	242	313	453	279	335	132	132	241	245	94	102	126	166	141	145
D1370	Sco_Rue_Rue	359	367	324	384	346	346	193	197	138	138	260	260	173	181	212	220	303	315	276	284	295	295	197	199	193	193	158	158	187	197	109	113	222	234	269	377	303	303	132	136	249	253	94	94	122	126	141	145
V0663	Sco_Rue_Rue	359	359	364	376	346	352	189	193	138	158	240	260	175	179	220	222	315	383	240	240	295	297	199	199	193	193	156	170	187	193	121	157	238	246	305	337	279	323	132	136	221	245	94	94	126	130	141	145
V0664	Sco_Rue_Rue	363	363	356	356	346	346	189	197	140	160	290	300	173	181	220	222	371	383	244	288	295	297	199	199	193	193	150	156	193	197	109	117	238	250	325	341	251	295	124	136	229	245	114	118	126	146	141	141
V0665	Sco_Rue_Rue	359	363	324	324	346	352	193	195	140	158	240	260	173	179	222	224	315	371	244	308	295	297	199	203	191	193	158	170	187	193	109	109	246	258	313	325	279	287	136	160	245	249	70	126	126	134	141	141
V0666	Sco_Rue_Rue	359	359	336	384	346	346	197	201	140	164	260	290	173	181	220	222	303	375	256	292	295	295	195	201	193	193	154	154	181	197	121	125	222	242	289	353	299	303	132	136	221	229	94	118	126	134	141	145
R4051	Sco_Lev_Jam	359	361	332	340	346	346	193	193	140	142	240	260	173	175	212	220	311	319	280	284	295	295	199	201	191	193	154	156	181	187	105	117	242	254	361	385	287	303	152	156	221	229	90	98	122	126	141	141
R4052	Sco_Lev_Jam	359	367	336	352	346	346	191	197	134	134	260	360	173	179	222	222	367	379	244	280	295	295	199	199	191	191	156	156	193	195	129	145	234	246	277	357	303	307	132	152	229	241	94	94	134	138	141	141
R4053	Sco_Lev_Jam	359	359	332	368	346	346	193	193	142	142	230	260	173	181	220	220	311	319	312	312	293	297	197	199	191	193	154	158	181	187	105	109	222	246	277	365	287	287	124	132	229	237	90	114	126	138	141	141
R4054	Sco_Lev_Jam	359	367	332	340	346	350	189	193	138	140	250	260	173	173	220	220	307	343	252	288	295	295	201	225	191	193	156	174	181	187	117	117	222	242	393	393	259	367	128	136	221	233	90	102	126	138	141	141
R4055	Sco_Lev_Jam	363	367	324	376	346	360	189	195	140	142	240	260	168	175	212	222	319	347	288	312	295	295	199	199	191	195	154	168	181	215	109	117	242	246	413	441	287	367	128	156	241	245	94	94	122	130	141	141
R4056	Sco_Lev_Jam	367	367	332	348	350	360	0	0	140	142	240	250	168	175	220	220	307	387	196	312	295	297	199	203	191	193	154	154	181	181	117	117	242	246	357	385	287	367	128	132	221	241	94	110	130	138	141	145
R4057	Sco_Lev_Jam	359	363	332	340	346	360	193	193	134	134	250	260	168	175	212	212	347	391	272	280	297	297	199	199	191	191	154	158	181	191	105	113	230	242	353	385	287	291	128	156	241	257	90	106	138	174	141	141
R4059	Sco_Lev_Jam	359	359	348	360	346	360	193	197	138	160	240	250	175	179	220	224	307	395	252	268	295	295	199	201	191	193	156	174	181	187	109	149	230	234	357	365	287	291	156	168	241	249	86	114	126	138	141	143
R4060	Sco_Lev_Jam	359	365	324	356	352	352	193	197	134	158	240	250	179	179	222	222	343	347	272	288	295	297	197	199	191	191	154	154	181	181	109	117	230	246	361	369	263	283	128	132	241	253	90	102	134	174	141	141
R4061	Sco_Lev_Jam	359	359	324	340	352	360	193	197	134	142	240	250	181	181	220	220	359	371	280	288	295	297	199	201	193	193	156	168	181	187	129	133	222	246	321	413	287	327	128	132	229	241	90	114	138	158	141	141
R4062	Sco_Lev_Jam	359	367	324	360	346	350	193	197	118	158	240	250	173	175	220	222	307	311	280	296	295	295	197	199	193	193	154	154	181	195	125	125	234	246	321	353	263	287	128	132	237	253	94	110	134	138	141	141
R4064	Sco_Lev_Jam	359	363	332	388	346	352	0	0	142	144	250	250	179	181	220	222	359	387	196	232	295	295	197	201	191	193	154	154	181	197	109	117	242	250	285	353	287	287	136	152	241	261	94	110	134	138	141	141
R4065	Sco_Lev_Jam	359	359	332	368	346	352	195	197	144	158	250	260	173	177	220	220	307	359	232	288	295	295	201	225	191	193	154	168	181	181	117	149	230	246	261	365	287	287	132	132	233	241	90	94	158	186	141	145
R4066	Sco_Lev_Jam	359	359	324	328	346	346	195	197	118	142	240	260	175	175	220	220	343	347	296	312	295	297	199	201	191	193	154	154	187	191	125	125	230	230	261	353	287	291	132	136	217	241	94	114	126	186	141	145
R4067	Sco_Lev_Jam	359	367	324	324	346	346	193	197	134	142	260	260	181	181	212	222	351	379	260	292	295	297	201	201	191	193	154	176	197	197	137	141	222	242	321	385	287	287	132	152	229	241	90	98	126	138	141	141
R4068	Sco_Lev_Jam	359	359	324	344	348	352	193	197	142	144	250	300	179	179	212	220	383	395	252	280	295	297	201	227	191	195	154	174	181	181	109	117	230	234	365	409	287	287	132	168	241	241	90	110	126	138	141	141
R4070	Sco_Lev_Jam	359	359	324	340	352	352	189	195	142	142	240	240	173	179	220	220	307	379	280	292	297	297	199	199	193	193	154	156	181	189	117	117	230	242	277	393	299	327	128	156	241	249	102	106	122	134	141	141
R4071	Sco_Lev_Jam	357	363	336	340	346	346	189	193	140	142	240	260	173	173	222	222	355	383	280	288	295	297	199	225	193	193	156	168	193	197	105	133	234	246	277	385	287	291	128	132	233	249	86	102	126	138	141	143
R4072	Sco_Lev_Jam	367	367	336	340	346	360	189	197	134	144	260	260	173	179	220	220	347	347	272	292	297	297	225	225	191	191	156	176	181	181	149	161	222	242	277	389	287	287	136	168	229	241	90	90	134	158	141	141
R4073	Sco_Lev_Jam	359	367	340	376	346	352	191	201	134	140	260	260	173	175	220	222	335	347	304	312	297	297	195	199	193	193	154	156	187	193	105	113	230	234	277	385	287	287	132	152	233	241	90	94	126	138	141	141
R4075	Sco_Lev_Jam	367	367	324	324	346	346	189	197	138	142	250	260	173	177	220	220	379	387	276	312	297	297	199	201	191	193	154	168	187	187	117	149	242	246	277	385	287	291	124	132	241	241	94	110	126	134	141	141
R4076	Sco_Lev_Jam	357	359	332	336	346	346	193	197	134	140	230	260	173	173	220	220	311	359	312	312	297	297	199	225	191	191	154	154	197	197	105	125	230	242	353	385	287	291	128	152	229	237	102	114	134	134	141	141
R4077	Sco_Lev_Jam	359	365	340	348	346	350	193	195	138	160	250	260	173	175	220	222	319	343	256	308	297	297	199	199	191	193	154	170	181	181	117	141	242	246	305	349	247	291	132	132	229	237	90	102	126	126	141	145
R4078	Sco_Lev_Jam	359	365	324	372	346	352	193	197	118	142	250	260	173	175	212	220	319	335	276	292	295	295	197	201	193	195	154	156	187	197	109	109	242	242	229	361	291	299	128	128	221	229	94	106	122	126	141	145
R4080	Sco_Lev_Jam	359	367	360	372	352	360	189	197	140	142	240	260	173	179	212	222	319	319	232	292	297	297	201	225	191	193	156	156	197	199	117	125	234	246	289	385	283	339	120	124	221	241	94	114	138	142	141	141
R3535	Sco_Lev_End_b	357	363	316	348	346	346	197	197	142	142	240	260	168	179	212	220	395	399	256	308	295	297	199	199	191	193	154	154	197	201	105	129	226	242	285	309	267	307	124	128	241	249	102	122	146	162	141	141
R3536	Sco_Lev_End_b	359	359	316	356	346	346	197	197	140	142	260	260	173	173	206	220	363	383	260	272	295	297	199	199	191	195	154	174	193	209	129	141	230	242	269	369	295	319	128	136	237	241	90	94	126	130	141	141
R3537	Sco_Lev_End_b	359	363	316	348	346	350	197	197	118	140	250	260	168	175	220	222	335	363	292	300	295	297	199	199	193	193	168	168	181	195	125	149	234	242	381	433	283	283	132	136	233	253	102	102	130	130	141	141
R3538	Sco_Lev_End_b	359	359	316	340	346	350	197	197	134	138	250	260	173	177	220	220	379	379	308	308	295	297	199	199	193	193	150	154	197	209	109	141	230	250	425	429	283	319	132	132	237	241	94	98	130	134	141	145
R3539	Sco_Lev_End_b	363	365	332	340	346	346	193	197	118	140	260	260	173	175	222	222	335	383	248	292	295	295	199	201	193	193	168	176	181	197	125	141	230	234	301	381	267	283	128	136	241	253	110	118	146	162	141	141
R3540	Sco_Lev_End_b	359	359	316	356	346	356	197	197	140	142	250	260	173	179	206	220	363	383	272	308	295	297	199	199	191	193	154	168	193	209	117	141	230	238	421	425	271	327	132	136	241	241	90	90	122	134	141	141
R3541	Sco_Lev_End_b	359	363	326	336	346	346	199	199	144	144	260	300	168	173	220	222	383	387	196	308	295	297	199	199	193	193	154	168	181	181	133	133	242	250	309	341	267	299	132	164	237	241	90	94	126	178	141	145
R3543	Sco_Lev_End_b	359	359	332	340	346	360	193	197	144	144	260	300	173	175	220	222	335	379	248	292	295	297	197	199	193	193	168	174	181	197	129	137	242	242	381	433	275	291	136	136	229	245	94	110	134	162	141	141
R3544	Sco_Lev_End_b	359	359	316	332	346	346	197	197	140	144	260	260	173	175	220	222	335	379	276	292	295	295	199	199	193	193	168	174	181	193	105	137	234	242	309	381	283	335	132	136	229	229	94	110	162	186	141	141
R3545	Sco_Lev_End_b	0	0	348	368	346	346	193	197	140	164	240	290	168	173	222	222	307	367	248	272	295	297	199	199	191	195	156	174	181	199	121	133	230	242	333	429	271	275	136	156	241	241	94	98	130	134	141	141
R3547	Sco_Lev_End_b	359	367	0	0	346	346	197	197	138	140	260	260	173	177	206	226	379	383	276	308	297	297	199	199	191	193	150	156	193	193	129	141	242	246	373	421	295	299	132	136	241	245	94	102	122	134	141	141
R3548	Sco_Lev_End_b	0	0	336	340	346	346	197	197	144	144	260	300	168	175	222	226	0	0	288	288	295	295	199	199	193	193	156	156	181	181	133	149	250	250	429	433	267	319	132	164	237	241	90	94	126	126	141	141
R3549	Sco_Lev_End_b	359	359	324	336	346	352	193	197	142	144	260	260	173	173	222	226	379	379	276	280	295	295	197	199	193	193	150	168	181	181	141	149	234	238	369	421	267	295	136	152	241	241	90	90	122	134	141	141
R3550	Sco_Lev_End_b	359	363	336	340	346	360	199	199	140	144	260	300	173	173	220	222	379	387	196	288	295	297	199	199	193	193	154	168	181	189	125	149	230	250	305	433	275	331	132	132	237	241	94	94	126	166	141	141
R3688	Sco_Lev_End_b	359	363	332	348	346	360	193	197	134	144	0	0	173	173	212	222	367	375	232	300	297	297	197	199	193	193	0	0	197	209	129	129	230	234	369	381	263	319	132	164	229	241	90	102	134	138	141	145
R3689	Sco_Lev_End_b	0	0	332	356	346	360	197	197	138	140	260	260	173	175	222	222	363	379	248	308	295	295	199	199	193	193	154	174	181	191	125	141	234	242	381	429	283	299	132	136	237	253	102	110	134	162	141	141
R3691	Sco_Lev_End_b	359	359	332	368	346	346	197	197	140	144	260	260	173	175	222	222	319	335	248	288	295	297	199	199	191	193	156	174	181	209	109	137	234	234	269	433	275	307	128	136	229	241	110	130	130	130	141	145
R3692	Sco_Lev_End_b	359	359	316	348	338	346	193	197	140	144	260	300	173	175	222	226	379	383	280	308	297	297	199	199	193	193	154	154	193	197	105	129	242	250	265	429	255	283	128	128	229	245	90	94	130	130	141	141
R3693	Sco_Lev_End_b	359	363	316	340	346	346	193	197	142	144	260	290	168	168	206	220	319	379	248	308	297	297	197	199	193	193	150	168	181	201	125	149	234	242	341	381	263	311	128	132	233	237	90	90	118	134	141	141
R3694	Sco_Lev_End_b	359	363	316	348	346	346	197	197	118	144	260	260	168	173	220	222	319	363	292	308	295	297	199	199	193	193	156	168	181	195	125	149	242	242	433	433	283	283	132	136	241	253	102	110	134	162	141	141
R3697	Sco_Lev_End_b	359	363	340	384	346	350	197	197	0	0	260	260	173	173	220	220	379	387	272	308	295	297	199	199	193	193	154	168	197	197	105	149	242	242	349	429	295	299	132	132	237	253	94	94	134	134	141	141
R3699	Sco_Lev_End_b	359	363	340	344	346	360	197	197	142	144	260	300	173	173	220	220	379	383	280	304	295	297	199	199	193	193	154	168	189	197	113	141	242	250	369	433	299	303	128	164	241	241	94	102	122	126	141	145
B2258	Sco_Cly_All_a	359	365	356	384	348	348	193	197	136	146	250	260	173	175	222	222	343	347	268	308	295	295	199	225	193	195	156	156	187	219	117	125	234	234	341	361	267	311	128	132	245	249	90	122	138	162	141	145
B2259	Sco_Cly_All_a	359	369	316	364	346	346	195	197	140	148	260	260	175	179	220	226	359	395	284	296	295	295	199	201	191	193	154	158	181	187	109	125	246	250	309	361	267	299	148	168	245	245	86	142	126	126	141	143
B2260	Sco_Cly_All_a	359	367	336	372	346	346	193	193	134	140	240	260	173	179	220	220	375	387	272	304	295	295	199	225	191	193	154	154	195	197	113	117	234	242	361	385	283	303	132	152	225	245	86	118	166	198	145	145
B2262	Sco_Cly_All_a	367	367	316	368	346	346	189	197	142	146	240	260	173	173	212	220	319	379	280	280	295	295	199	199	193	193	156	156	181	187	121	129	234	234	385	385	311	315	136	152	225	249	90	90	130	130	141	145
B2263	Sco_Cly_All_a	359	363	332	336	346	348	195	197	160	164	240	300	175	177	220	226	335	387	300	300	295	295	201	201	193	193	154	154	187	199	109	145	234	250	309	393	303	307	132	160	245	245	86	122	126	138	141	141
B2264	Sco_Cly_All_a	359	363	372	372	346	346	197	197	140	144	250	360	173	173	212	222	351	387	288	288	295	295	199	199	191	193	154	154	181	193	109	125	242	246	337	389	287	315	132	132	221	249	86	94	126	134	141	145
B2265	Sco_Cly_All_a	359	365	356	364	346	348	193	197	140	144	240	250	177	177	220	226	351	379	280	304	295	295	199	199	193	193	154	172	181	191	117	145	242	246	361	393	303	343	132	136	233	237	86	110	130	134	141	141
B2266	Sco_Cly_All_a	363	367	320	380	346	348	189	189	140	148	260	300	173	173	212	226	311	379	292	300	295	297	201	201	193	193	154	156	191	195	117	121	222	242	333	341	283	347	132	168	237	249	110	110	126	134	141	141
B2267	Sco_Cly_All_a	359	359	328	368	346	346	197	197	142	160	260	260	173	179	220	222	307	347	220	288	295	297	199	201	191	191	154	156	181	191	109	121	230	230	361	361	323	327	136	168	233	241	90	118	134	138	141	145
B2268	Sco_Cly_All_a	359	359	364	364	346	348	189	193	140	164	240	260	173	173	222	228	367	379	284	312	295	297	199	201	193	193	154	168	199	199	117	129	214	246	257	325	263	279	132	136	233	237	94	118	134	134	141	141
B2269	Sco_Cly_All_a	359	363	344	372	346	348	197	197	136	142	240	250	173	179	212	222	371	387	256	272	297	297	199	199	191	193	154	154	187	193	117	129	222	234	357	369	315	343	132	132	237	241	90	110	130	138	141	141
B2270	Sco_Cly_All_a	363	369	328	332	346	348	189	197	140	148	240	260	179	179	212	222	319	323	288	292	293	295	197	199	193	193	154	168	181	191	109	173	230	250	329	361	307	323	132	164	205	237	94	94	126	126	141	145
B2271	Sco_Cly_All_a	359	363	340	364	346	346	195	197	140	140	250	260	173	177	222	226	387	407	256	276	295	295	199	199	191	193	154	154	181	183	117	145	242	242	337	393	319	343	132	132	237	249	110	130	138	174	141	141
B2272	Sco_Cly_All_a	359	369	320	344	346	348	191	197	134	134	260	260	175	179	222	222	307	355	236	292	295	297	199	199	193	193	154	174	181	193	121	125	246	254	317	337	271	307	132	148	241	253	86	126	134	146	141	141
B2273	Sco_Cly_All_a	359	363	336	372	346	346	197	197	142	144	240	360	173	179	220	226	307	407	280	292	295	297	195	201	191	193	168	172	193	209	145	161	242	250	393	397	287	339	132	168	237	257	86	110	158	170	141	141
B2275	Sco_Cly_All_a	359	367	340	340	346	346	193	197	134	160	250	250	173	177	220	226	371	387	280	300	295	297	199	199	191	193	156	172	181	193	113	141	222	242	317	329	283	335	132	132	221	221	86	94	138	158	141	141
B2277	Sco_Cly_All_a	359	365	332	336	346	346	189	197	142	144	240	250	173	175	226	226	379	407	288	308	295	295	201	201	191	193	154	176	197	197	109	109	230	230	353	361	259	283	132	132	229	245	86	114	134	134	141	145
B2278	Sco_Cly_All_a	359	367	368	384	346	346	197	197	140	140	260	260	173	173	220	226	387	407	244	288	295	295	199	199	191	193	156	156	209	219	125	161	234	242	277	397	267	283	132	136	225	233	94	118	130	138	141	145
B2279	Sco_Cly_All_a	359	365	356	364	346	346	197	197	148	160	260	300	173	175	220	220	299	327	292	292	295	295	199	199	191	193	168	168	197	199	137	145	230	234	329	345	299	335	132	152	237	245	82	106	126	134	141	145
B2280	Sco_Cly_All_a	359	359	364	372	346	346	189	197	118	140	240	360	173	179	222	222	367	387	240	256	295	297	199	201	193	193	154	154	193	199	117	145	242	246	393	401	339	343	132	132	237	245	94	106	130	138	141	141
B2281	Sco_Cly_All_a	359	367	336	380	346	346	189	197	140	146	290	300	173	175	212	220	339	355	292	300	295	297	199	201	193	193	154	156	193	195	117	145	214	250	353	389	299	347	132	132	237	249	110	110	126	126	141	145
B2282	Sco_Cly_All_a	363	367	322	368	346	348	193	193	138	140	240	250	173	173	220	226	307	379	244	284	295	295	199	199	191	191	156	156	193	195	117	129	234	234	269	309	267	299	140	160	245	253	94	110	126	138	141	141
B2283	Sco_Cly_All_a	359	367	336	364	346	346	193	197	118	134	240	260	173	179	222	224	351	379	304	304	295	295	203	225	191	191	154	156	189	193	117	125	234	246	337	361	267	279	132	132	225	233	110	114	126	138	141	145
B2284	Sco_Cly_All_a	359	363	328	334	346	348	189	197	134	140	260	260	173	173	220	222	367	371	280	288	295	297	201	201	193	193	154	174	191	221	109	117	230	242	361	397	267	267	140	164	245	249	90	110	130	142	141	141
B2285	Sco_Cly_All_a	359	365	364	364	346	346	197	197	140	160	240	260	173	175	220	226	351	351	284	284	295	295	199	199	191	193	154	156	197	199	117	133	234	246	325	345	315	327	132	148	233	245	106	118	122	130	141	145
B2286	Sco_Cly_All_a	359	359	364	368	346	346	197	197	140	160	260	260	173	173	220	226	307	351	288	304	295	295	199	199	191	191	154	156	193	199	117	141	230	254	265	409	279	295	132	132	249	253	90	118	126	134	141	141
B2287	Sco_Cly_All_a	359	367	340	380	346	346	199	199	140	164	240	240	173	175	222	226	367	387	196	292	295	297	199	201	191	193	150	156	195	195	117	125	214	222	277	401	279	339	128	132	225	245	90	94	126	174	141	141
B2546	Sco_Cly_Cly	359	365	344	368	338	346	189	193	140	140	240	260	173	177	212	220	319	375	288	304	295	297	199	199	191	193	154	154	195	197	109	113	230	242	277	337	267	291	132	132	249	265	90	114	142	194	141	145
B2549	Sco_Cly_Cly	359	359	336	356	346	360	195	197	142	160	250	290	173	175	222	222	363	367	280	304	295	295	199	201	193	193	156	156	193	197	121	125	242	246	265	265	271	335	132	136	209	261	90	90	142	174	141	141
B2550	Sco_Cly_Cly	359	363	320	376	346	360	197	197	140	142	260	260	173	175	214	220	347	403	236	244	295	297	199	201	193	193	154	156	187	193	109	117	222	242	277	333	295	299	132	152	229	245	94	118	122	142	141	141
B2551	Sco_Cly_Cly	363	363	344	384	348	348	197	199	142	142	260	300	173	173	220	222	375	379	196	244	295	297	199	201	191	193	154	156	193	197	125	125	222	234	265	353	267	303	132	152	225	253	106	110	122	134	141	145
B2552	Sco_Cly_Cly	359	359	336	336	346	346	197	197	118	146	240	260	173	175	220	220	359	371	240	304	295	295	197	201	191	193	154	156	187	187	125	129	234	250	269	337	275	331	132	152	213	213	90	118	134	142	141	145
B2553	Sco_Cly_Cly	363	367	316	364	346	360	197	197	138	146	260	260	173	173	220	220	359	359	276	288	295	297	199	199	191	193	154	156	187	187	113	113	242	242	325	389	251	271	128	148	229	233	90	118	122	142	141	141
B2554	Sco_Cly_Cly	359	359	316	336	342	346	193	197	142	142	260	290	173	179	212	222	375	383	244	304	295	295	199	203	193	193	156	156	193	195	109	113	234	234	321	337	295	331	132	132	249	249	110	114	122	166	141	141
B2555	Sco_Cly_Cly	363	363	322	328	346	348	189	197	118	146	250	260	173	175	220	220	343	371	284	304	295	295	193	201	191	191	156	176	181	187	105	129	222	230	357	389	267	267	136	152	237	253	90	90	126	194	141	141
B2557	Sco_Cly_Cly	359	363	320	376	346	346	197	199	138	140	240	250	173	177	212	214	307	379	292	292	295	297	197	199	193	193	154	154	181	225	129	177	222	250	261	349	283	295	136	152	257	261	90	110	130	142	141	141
B2558	Sco_Cly_Cly	359	363	360	376	346	360	197	197	140	140	260	260	173	177	220	220	347	371	236	236	295	297	199	199	193	193	154	156	197	207	129	141	242	250	269	397	267	319	132	136	241	245	94	130	194	194	141	141
B2559	Sco_Cly_Cly	359	359	364	376	360	360	195	195	138	142	250	250	173	173	220	226	347	359	272	324	293	297	199	225	193	193	150	150	187	193	105	113	222	234	289	289	307	351	132	132	225	253	106	118	126	134	141	141
B2560	Sco_Cly_Cly	365	365	336	376	346	346	197	197	136	142	260	260	173	179	220	222	307	371	256	264	297	297	199	225	191	193	154	156	187	193	141	145	230	242	341	389	303	335	128	128	233	261	94	118	134	162	141	141
B2561	Sco_Cly_Cly	363	365	368	376	346	346	0	0	140	158	260	260	173	175	214	220	335	375	196	256	295	297	201	225	191	191	150	154	187	197	109	117	238	242	345	389	271	287	132	152	213	245	94	114	126	174	141	141
B2562	Sco_Cly_Cly	359	367	336	336	342	346	197	199	134	136	290	300	175	175	220	220	371	375	244	244	295	297	199	201	193	193	154	154	199	205	137	145	222	242	277	321	283	319	132	132	213	233	86	94	138	194	141	141
B2565	Sco_Cly_Cly	359	363	336	340	348	360	195	195	140	158	240	240	173	175	220	220	347	387	288	292	295	297	199	199	193	193	154	154	197	209	117	125	222	242	261	325	283	307	128	136	261	261	90	90	130	174	141	143
B2566	Sco_Cly_Cly	357	359	0	0	346	346	0	0	140	142	260	260	177	179	222	222	363	403	196	252	295	295	201	201	193	193	154	154	187	195	113	113	222	250	297	337	335	335	132	152	241	249	90	102	122	142	141	141
B2567	Sco_Cly_Cly	0	0	316	376	350	360	197	197	138	158	260	290	173	177	222	222	363	363	240	240	295	297	193	199	193	193	156	156	193	193	109	129	222	234	345	373	307	323	132	136	213	241	86	98	134	174	141	145
B2568	Sco_Cly_Cly	359	361	376	376	346	360	193	197	142	146	250	250	177	179	210	214	307	415	288	304	295	295	199	199	191	193	154	156	193	193	141	173	222	250	321	365	323	335	140	160	249	249	86	86	126	130	141	141
B2569	Sco_Cly_Cly	363	367	332	336	346	346	197	197	140	146	260	300	175	177	220	220	343	359	236	236	295	295	199	199	191	193	154	156	193	193	121	173	234	242	281	357	303	319	132	152	241	249	90	90	126	126	141	143
B2570	Sco_Cly_Cly	365	367	356	376	348	350	197	197	140	146	260	290	173	173	212	220	379	391	260	288	295	295	199	225	191	193	154	170	187	225	113	145	230	234	337	361	279	319	128	132	241	245	90	106	130	134	141	141
B2571	Sco_Cly_Cly	363	365	336	368	346	346	0	0	140	146	250	260	173	177	220	222	311	315	196	244	295	295	199	201	191	193	156	168	181	187	121	129	222	222	277	349	279	295	132	132	253	261	86	118	126	142	141	145
B2572	Sco_Cly_Cly	359	363	324	336	346	360	197	199	140	160	240	250	173	173	206	228	335	379	196	300	297	297	199	225	193	193	158	176	187	193	141	141	222	230	265	341	267	323	128	132	245	265	90	90	122	130	141	141
B2573	Sco_Cly_Cly	0	0	324	324	342	346	193	197	140	140	240	260	173	177	222	226	363	379	288	288	295	297	201	201	193	193	154	170	181	205	125	145	222	234	313	337	303	303	132	132	241	249	90	90	122	194	141	141
B2575	Sco_Cly_Cly	0	0	344	376	360	360	199	199	144	146	210	240	173	173	220	220	315	371	196	236	293	297	199	201	191	193	154	174	187	187	109	145	222	250	341	397	319	331	132	140	245	249	106	110	162	194	141	141
D0560	Sco_Gar_all	359	359	332	360	346	360	0	0	118	140	240	260	173	173	222	222	359	375	204	280	295	295	199	201	193	193	156	156	181	191	109	129	234	234	297	397	287	303	136	136	253	269	90	90	126	130	141	145
D0561	Sco_Gar_all	359	359	372	376	346	360	193	195	118	142	240	240	173	177	220	222	387	387	228	276	295	297	197	201	193	193	154	168	181	187	109	149	230	242	353	401	251	323	136	136	209	237	130	142	134	142	141	143
D0562	Sco_Gar_all	0	0	324	364	346	348	193	197	140	148	240	240	175	175	220	228	379	379	296	320	295	297	199	199	193	193	154	156	181	187	117	141	238	246	309	357	327	347	136	152	233	249	70	110	126	166	141	141
D0563	Sco_Gar_all	359	359	320	372	346	352	193	197	144	160	240	260	175	177	220	220	359	363	236	280	295	297	199	199	191	193	154	154	187	195	109	125	242	246	369	369	307	319	136	136	241	245	102	110	130	142	141	141
D0564	Sco_Gar_all	357	367	324	348	346	346	193	195	134	160	240	250	173	175	210	222	335	367	268	304	297	297	199	199	191	195	150	154	187	187	105	109	242	246	301	309	303	347	128	164	225	245	94	102	126	126	141	145
A3204	Sco_Ayr_Low	359	359	364	368	346	360	193	197	160	164	260	370	173	173	220	222	347	355	256	256	293	297	199	199	191	193	154	154	181	193	117	149	234	242	325	405	271	339	148	152	237	249	94	110	134	134	141	141
A3205	Sco_Ayr_Low	0	0	372	372	346	346	189	193	140	160	240	290	173	177	220	220	363	375	280	292	295	297	199	201	191	191	152	156	181	187	145	153	222	230	361	405	287	319	132	152	229	233	90	94	122	122	141	145
A3206	Sco_Ayr_Low	0	0	348	364	346	346	193	193	140	146	260	300	173	175	220	220	335	347	304	304	295	297	195	199	191	193	154	160	187	189	117	137	238	242	345	357	259	263	132	148	229	245	90	94	158	178	141	145
A3207	Sco_Ayr_Low	0	0	324	324	346	346	189	195	118	160	240	260	175	177	220	228	363	363	292	296	295	297	199	199	191	191	156	156	187	193	125	145	222	242	329	345	259	279	132	148	209	221	114	118	134	162	141	141
A3208	Sco_Ayr_Low	0	0	320	364	346	348	193	197	140	164	240	250	175	175	220	220	319	319	292	308	297	297	197	233	193	193	156	176	207	219	117	181	238	242	381	405	263	267	128	136	237	245	94	98	162	190	141	145
A3209	Sco_Ayr_Low	0	0	340	368	346	348	193	197	140	146	290	300	179	179	220	222	359	367	268	284	295	295	199	229	193	193	154	156	187	189	145	173	226	238	289	341	279	291	128	140	209	229	94	134	118	126	141	141
A3210	Sco_Ayr_Low	359	363	336	364	346	346	193	195	140	140	230	260	173	173	220	222	359	371	264	288	295	297	195	195	191	191	150	154	181	187	125	153	222	230	321	357	279	343	128	136	241	257	94	110	126	162	141	145
A3211	Sco_Ayr_Low	359	359	336	348	346	348	197	201	134	148	250	260	173	175	220	220	315	319	268	288	297	297	199	203	191	191	156	158	191	197	145	149	238	242	321	377	267	299	132	140	241	249	94	110	138	162	141	143
A3217	Sco_Ayr_Low	0	0	336	348	346	346	197	197	140	142	240	290	173	173	220	222	327	327	280	300	295	297	191	199	191	191	154	168	189	205	125	149	230	242	385	405	279	295	132	132	241	245	106	114	130	194	145	145
A3218	Sco_Ayr_Low	0	0	360	372	346	346	193	195	140	144	250	250	173	175	220	220	347	359	260	288	295	297	199	201	191	193	156	158	187	193	109	145	222	242	293	373	275	315	128	132	225	241	98	134	130	130	141	141
A3220	Sco_Ayr_Low	0	0	332	364	346	360	193	197	136	140	240	240	173	179	220	226	347	367	268	292	295	295	199	199	191	193	154	154	187	193	121	125	242	242	341	401	251	279	132	136	221	245	94	94	134	166	141	141
A3221	Sco_Ayr_Low	359	359	348	348	346	348	195	199	118	134	240	250	173	183	220	220	351	351	196	304	295	297	195	199	191	193	156	156	181	193	113	121	234	242	317	341	307	307	128	132	253	265	90	118	126	126	141	141
A3222	Sco_Ayr_Low	0	0	340	364	346	346	0	0	158	164	250	290	173	173	222	222	311	355	200	276	295	297	199	199	193	193	158	176	181	187	129	149	222	234	273	317	275	291	132	136	229	245	90	90	130	162	141	141
A3223	Sco_Ayr_Low	0	0	332	336	346	360	197	199	140	144	250	260	173	177	220	222	319	367	288	312	295	297	193	195	191	191	154	154	187	207	121	125	230	250	273	329	299	303	136	136	229	249	118	122	142	158	141	141
A3224	Sco_Ayr_Low	0	0	324	328	346	346	189	197	134	142	240	260	173	173	220	222	363	363	276	296	295	295	195	199	191	193	154	156	195	197	125	129	234	238	333	397	279	323	132	132	229	253	90	114	130	146	145	145
A3225	Sco_Ayr_Low	359	367	332	368	346	360	197	199	140	144	260	260	173	177	220	220	367	375	236	288	295	295	199	201	191	191	158	168	187	187	117	125	242	254	329	349	283	327	128	152	237	249	94	94	134	158	141	141
A3227	Sco_Ayr_Low	359	359	372	384	346	360	189	197	140	148	250	250	173	173	0	0	363	375	280	280	295	295	197	199	191	191	154	174	187	217	109	141	222	246	285	341	271	327	136	148	221	249	90	110	158	162	141	141
A3228	Sco_Ayr_Low	0	0	364	368	346	352	193	197	140	160	240	260	173	173	220	220	351	355	276	280	295	295	193	199	191	193	154	154	181	193	109	145	222	242	345	369	267	283	128	132	229	229	110	114	126	130	141	141
A3229	Sco_Ayr_Low	359	365	372	372	346	346	197	197	140	142	250	290	173	175	220	222	363	363	256	296	295	297	199	201	191	193	154	156	181	187	105	145	238	242	333	373	315	331	148	160	249	249	90	94	126	162	141	141
A3231	Sco_Ayr_Low	0	0	364	368	346	346	193	199	118	160	240	290	173	179	220	226	367	379	268	292	295	297	201	225	193	193	154	156	181	189	109	125	222	238	261	269	267	279	136	136	221	241	106	110	126	162	143	145
A3234	Sco_Ayr_Low	0	0	320	364	346	346	193	197	118	148	240	260	173	173	220	222	363	379	232	252	297	297	199	225	193	193	156	156	187	197	117	129	230	230	289	337	247	267	132	132	237	249	86	114	130	134	141	141
D0419	Sco_Sti_AB	359	359	368	372	346	348	189	193	138	144	260	260	173	179	220	222	375	383	288	288	295	297	199	225	191	193	156	156	181	197	121	145	222	242	349	441	299	319	132	136	249	257	110	110	122	166	141	141
D0420	Sco_Sti_AB	359	367	316	372	348	360	193	195	142	160	240	240	175	177	220	222	311	323	280	300	295	295	199	201	191	191	154	156	181	181	109	109	238	242	353	369	259	319	136	152	249	261	106	106	134	166	141	141
D0421	Sco_Sti_AB	365	367	364	372	346	348	0	0	140	140	210	260	175	179	220	220	347	375	196	280	297	297	195	201	193	193	170	174	181	217	145	149	222	222	345	345	287	327	128	132	237	237	94	114	134	162	141	141
D0422	Sco_Sti_AB	359	363	368	376	346	346	195	197	142	144	260	260	175	175	220	226	367	371	288	300	295	297	199	199	193	193	154	156	181	191	109	149	242	242	373	401	275	311	124	136	229	253	110	114	122	158	141	141
D0423	Sco_Sti_AB	359	363	336	372	346	346	189	197	144	144	260	260	173	179	220	220	371	375	280	284	295	295	195	225	191	193	154	154	181	191	109	117	214	238	289	401	307	315	132	148	245	257	98	114	130	142	141	141
D0424	Sco_Sti_AB	359	361	344	348	346	346	193	197	142	160	260	260	179	181	214	220	367	383	292	304	295	295	199	225	191	191	154	156	181	219	137	157	222	238	345	369	267	331	136	144	245	249	134	142	130	138	141	141
D0425	Sco_Sti_AB	359	363	368	372	346	346	193	199	140	142	260	300	175	175	220	222	367	379	268	276	295	297	199	199	191	191	156	168	193	195	109	137	230	234	361	369	295	323	128	132	221	261	98	134	122	126	141	141
D0426	Sco_Sti_AB	359	367	364	368	346	346	195	197	118	118	260	260	171	173	222	222	375	379	244	252	295	297	199	201	191	191	158	168	181	217	129	141	234	238	301	413	275	323	128	136	233	249	90	138	126	130	141	143
D0427	Sco_Sti_AB	359	363	364	376	346	346	189	197	146	146	250	260	173	173	220	222	371	375	244	280	295	297	195	201	193	195	154	158	199	219	109	149	238	238	289	321	275	327	128	148	241	249	114	114	134	142	141	143
D0428	Sco_Sti_AB	359	361	328	332	346	346	197	197	118	144	250	260	173	175	220	220	367	383	284	292	297	297	197	201	193	195	156	156	181	197	117	125	234	234	289	361	299	319	132	152	233	249	70	90	126	134	141	141
D0429	Sco_Sti_AB	357	359	328	360	346	346	199	199	118	140	250	260	173	179	222	228	347	363	196	284	295	297	199	203	193	193	154	154	181	187	109	113	222	230	357	361	331	331	156	160	249	257	94	126	0	0	141	145
D0430	Sco_Sti_AB	367	367	316	368	346	346	193	197	118	160	210	260	173	173	220	222	359	367	280	288	295	297	199	201	191	193	156	168	193	193	125	145	238	246	329	357	295	311	128	132	237	241	90	102	138	138	141	145
D0431	Sco_Sti_AB	359	367	368	400	346	346	195	197	140	160	240	260	175	179	220	220	367	379	228	280	295	295	199	201	193	193	156	168	181	193	113	117	222	222	293	321	283	311	124	132	241	245	102	118	126	138	141	141
D0432	Sco_Sti_AB	359	365	340	372	346	346	189	197	140	140	240	250	173	173	222	226	307	367	256	288	295	295	199	199	193	193	154	156	181	197	121	141	230	234	373	429	251	299	132	152	233	257	94	94	130	158	141	141
D0433	Sco_Sti_AB	359	359	332	376	348	360	191	201	140	142	240	250	173	175	220	228	351	379	272	284	295	295	199	199	191	191	156	160	197	197	109	177	222	242	329	401	267	299	128	168	229	261	106	114	126	158	141	145
D0434	Sco_Sti_AB	359	365	316	368	346	346	195	195	118	144	250	300	173	175	212	226	367	371	280	296	295	297	199	201	191	193	154	156	187	197	145	149	234	246	257	341	283	303	148	164	245	249	102	106	162	186	141	141
D0435	Sco_Sti_AB	357	367	328	328	346	346	197	203	142	156	250	260	175	179	212	222	311	335	200	268	295	295	201	225	191	195	152	156	181	197	121	141	234	242	365	373	287	331	132	156	241	253	94	118	126	162	141	145
D0436	Sco_Sti_AB	361	367	324	368	346	346	193	197	142	144	240	260	173	175	222	222	307	343	284	284	295	297	195	199	191	193	154	154	181	193	133	145	242	242	285	289	267	307	132	132	253	253	114	142	130	134	141	145
D0437	Sco_Sti_AB	365	367	324	368	346	346	195	199	118	144	250	260	173	177	220	220	347	367	264	276	295	297	199	199	191	193	158	158	181	181	109	133	242	246	349	349	283	299	128	164	205	221	114	118	130	134	141	141
D0438	Sco_Sti_AB	359	365	360	376	346	348	189	197	142	154	240	260	173	181	222	222	307	339	284	300	295	295	199	201	191	191	154	156	181	181	129	153	238	242	297	393	295	307	128	148	237	249	90	110	126	146	141	143
D0439	Sco_Sti_AB	359	363	320	340	346	360	193	195	118	140	240	260	173	175	222	222	375	383	280	288	295	295	199	225	191	193	156	160	181	187	117	133	222	246	333	357	251	271	132	156	229	241	94	118	122	130	141	141
D0440	Sco_Sti_AB	359	367	336	336	346	356	195	197	118	142	250	250	173	175	220	222	367	399	288	292	295	297	199	225	191	193	158	168	195	219	129	137	242	242	289	321	267	303	128	164	237	249	70	94	138	166	141	145
D0442	Sco_Sti_AB	359	359	344	360	346	346	189	197	118	138	240	240	173	173	212	222	363	383	244	288	297	297	199	225	193	193	154	170	181	187	117	141	214	254	337	341	291	303	128	156	221	249	70	90	126	154	141	145
D0443	Sco_Sti_AB	363	367	340	360	346	346	197	197	134	142	240	250	173	175	220	222	343	375	288	288	295	295	195	199	191	193	154	160	187	195	109	121	246	250	333	337	271	307	136	152	241	245	94	110	126	130	141	145
D0444	Sco_Sti_AB	359	359	320	320	346	346	195	201	134	136	260	290	173	175	222	226	307	379	300	300	295	297	195	199	191	193	156	158	181	187	113	121	222	222	289	361	303	311	132	164	221	249	106	126	158	166	141	141
D0445	Sco_Sti_AB	359	365	348	352	346	360	197	197	118	160	250	290	173	175	210	212	335	355	272	288	297	297	199	199	193	193	168	168	195	221	105	141	234	234	313	389	267	303	132	164	245	253	90	134	122	134	141	143
D0446	Sco_Sti_AB	359	367	336	376	346	346	189	201	118	140	230	260	173	175	220	222	327	379	288	300	295	295	199	203	193	193	156	156	181	187	109	117	242	242	313	329	299	339	152	152	229	229	94	118	126	130	141	141
D0447	Sco_Sti_AB	363	365	324	336	346	346	197	197	142	160	260	260	173	175	220	222	355	367	280	292	295	297	199	201	191	191	168	168	187	195	125	137	222	230	321	329	267	323	128	140	241	249	94	102	138	138	141	141
D0449	Sco_Sti_AB	359	359	316	360	346	346	195	197	142	146	250	260	173	173	212	222	371	391	276	292	295	297	201	225	191	191	156	168	187	187	113	137	230	234	321	357	267	331	132	164	249	253	94	94	134	158	141	141
X1957	Sco_Wat_Mai_c	357	365	336	368	346	346	197	197	146	154	260	260	173	175	220	222	315	379	276	296	295	295	199	201	191	193	154	154	187	189	125	149	230	242	277	345	275	319	124	132	237	241	86	94	130	170	141	141
X1960	Sco_Wat_Mai_c	359	365	340	372	346	346	193	197	118	142	250	260	173	175	214	220	371	391	280	304	295	295	199	199	193	193	160	172	181	189	109	125	218	222	325	401	267	271	136	152	237	257	90	94	122	130	141	141
X1961	Sco_Wat_Mai_c	359	359	334	372	346	346	193	197	142	154	250	260	173	175	212	214	371	395	284	288	297	297	199	201	191	195	168	174	181	193	109	121	222	230	397	401	283	307	132	132	233	237	114	114	138	142	141	145
X1963	Sco_Wat_Mai_c	359	359	344	388	346	352	189	193	140	160	240	260	173	175	222	222	339	355	280	300	297	297	199	227	191	193	154	168	181	197	109	121	230	246	369	397	303	307	132	152	241	245	90	114	122	130	141	141
X1964	Sco_Wat_Mai_c	357	359	324	368	346	346	197	197	142	146	260	290	175	177	212	222	343	379	268	284	295	295	199	199	191	193	154	156	193	197	117	141	242	250	345	361	319	323	128	132	209	229	86	90	126	134	145	145
X1965	Sco_Wat_Mai_c	365	365	324	372	346	346	197	197	142	154	260	290	173	175	220	226	371	383	256	320	297	297	193	199	191	193	168	174	197	197	125	125	242	250	373	389	259	267	124	164	221	233	106	114	130	154	141	145
X1966	Sco_Wat_Mai_c	365	367	368	368	346	346	189	197	144	160	260	260	173	175	214	226	371	371	284	300	295	297	195	201	191	191	156	156	181	191	121	125	230	242	385	409	311	315	148	160	221	241	102	118	126	130	141	141
X1967	Sco_Wat_Mai_c	357	359	340	364	346	346	193	197	118	146	290	290	175	175	220	226	315	367	256	280	295	295	197	199	191	193	154	174	181	195	85	109	242	242	321	345	331	355	156	168	229	253	90	90	138	162	145	145
X1968	Sco_Wat_Mai_c	359	365	336	340	346	346	189	197	142	160	240	260	173	173	220	222	351	375	276	280	295	297	199	199	193	193	154	154	177	189	109	125	222	242	277	389	291	307	128	136	233	241	90	94	126	138	141	141
X1969	Sco_Wat_Mai_c	359	365	328	376	346	360	197	197	144	144	260	260	173	173	222	222	303	367	276	292	295	297	199	225	191	191	154	168	187	199	113	141	218	234	341	397	271	275	124	124	237	245	86	90	138	158	141	141
X1970	Sco_Wat_Mai_c	363	365	340	344	346	346	193	197	140	142	240	260	173	173	220	222	303	355	304	308	295	297	201	201	191	193	156	168	187	213	109	113	222	242	349	397	307	319	132	152	233	245	70	94	130	166	141	143
X1971	Sco_Wat_Mai_c	359	365	344	368	346	346	193	197	146	160	260	260	173	175	222	226	379	379	296	296	295	295	201	225	191	191	154	154	181	193	113	125	210	230	345	401	271	343	124	164	217	237	86	122	126	138	141	143
X1972	Sco_Wat_Mai_c	359	363	322	380	346	346	197	197	118	134	240	260	173	179	220	222	339	359	268	300	295	295	199	201	191	191	154	172	181	187	109	125	222	242	321	373	275	311	164	164	241	261	94	110	126	194	141	141
X1973	Sco_Wat_Mai_c	357	359	364	368	346	360	195	197	144	146	260	290	175	175	222	222	303	379	296	300	295	295	199	199	191	191	154	176	187	197	125	141	234	242	269	337	287	319	132	136	237	245	86	110	138	170	141	141
X1974	Sco_Wat_Mai_c	361	367	0	0	346	346	189	193	160	164	240	260	173	179	212	222	347	375	292	296	295	295	195	201	191	193	154	176	193	193	113	125	242	242	277	309	327	331	136	136	241	245	94	94	126	194	141	145
X1976	Sco_Wat_Mai_c	359	359	368	372	344	360	193	197	146	148	260	260	173	173	220	220	371	375	284	296	295	297	199	199	191	193	168	176	181	189	121	149	210	234	317	385	275	275	152	164	245	245	70	114	122	122	141	145
X1977	Sco_Wat_Mai_c	359	365	364	372	346	358	193	201	138	142	240	260	173	179	220	222	347	375	248	280	295	297	201	201	191	193	154	154	193	197	109	137	234	246	369	373	259	327	128	132	237	257	90	90	138	142	141	141
X1978	Sco_Wat_Mai_c	359	365	316	328	346	346	189	193	118	160	250	260	173	173	220	222	303	371	280	284	295	295	199	199	191	191	156	168	187	189	113	173	234	234	309	325	283	323	132	152	245	249	86	90	158	158	141	141
X1979	Sco_Wat_Mai_c	359	361	368	372	346	350	195	195	140	144	260	260	171	173	212	222	367	375	280	296	295	295	199	227	191	193	160	168	181	197	113	125	0	0	0	0	275	303	132	140	237	249	106	114	130	154	141	145
X1980	Sco_Wat_Mai_c	359	359	324	364	346	346	193	197	140	146	260	260	173	173	222	226	339	423	280	324	295	295	201	201	193	193	154	156	181	195	113	117	0	0	341	369	283	299	128	152	233	233	90	106	126	162	141	141
X1981	Sco_Wat_Mai_c	357	359	328	336	346	346	193	193	144	146	260	260	177	179	212	222	339	371	284	292	295	297	195	199	191	193	154	168	181	195	121	129	222	242	325	333	295	303	132	148	241	245	90	114	122	122	141	145
X1982	Sco_Wat_Mai_c	365	367	328	380	346	346	189	191	118	118	250	280	173	179	222	226	335	383	256	284	295	297	199	201	191	193	154	158	181	181	133	137	242	242	341	381	283	375	160	164	245	253	94	94	126	142	141	141
X1983	Sco_Wat_Mai_c	359	361	368	372	346	346	195	197	146	146	250	260	175	179	222	222	311	339	280	284	295	297	201	225	191	193	154	176	181	187	109	121	242	246	277	301	307	307	136	136	241	241	90	94	118	162	141	141
X1984	Sco_Wat_Mai_c	359	359	336	372	344	346	189	191	134	146	240	250	173	175	212	220	335	379	264	276	295	295	199	225	193	193	156	156	181	197	129	141	222	230	289	349	279	323	132	136	237	245	94	118	130	162	141	145
X1985	Sco_Wat_Mai_c	359	361	324	340	346	346	189	197	118	142	250	290	173	177	220	220	371	379	280	320	295	295	199	225	191	193	154	168	181	187	117	125	234	234	301	397	291	303	132	156	229	253	94	110	126	134	141	143
G2008	Sco_Dek_Pol	365	367	324	342	346	360	197	197	142	142	230	240	175	175	212	220	315	371	292	292	295	295	197	199	191	193	154	154	181	187	125	133	222	222	349	377	287	311	156	164	217	249	106	142	130	138	141	141
G2009	Sco_Dek_Pol	359	359	324	336	346	346	191	195	134	144	260	260	173	177	220	220	311	347	264	304	295	297	197	199	191	193	154	154	187	193	125	129	234	242	289	381	307	311	152	164	241	253	90	142	130	170	141	141
G2010	Sco_Dek_Pol	359	359	324	344	346	346	197	197	118	144	260	260	175	175	220	224	319	359	288	292	295	297	199	201	191	193	154	168	189	195	113	113	234	242	341	353	267	315	128	136	241	253	98	114	126	130	141	141
G2011	Sco_Dek_Pol	363	363	364	380	346	346	189	193	144	158	250	260	173	173	220	222	335	339	288	308	295	295	199	227	191	193	154	154	181	201	113	125	222	242	269	341	299	311	136	140	233	237	94	118	126	142	141	145
G2013	Sco_Dek_Pol	357	363	324	328	346	346	193	197	118	144	250	260	173	175	220	220	363	363	260	280	295	297	199	201	191	191	154	154	193	199	113	145	222	246	349	353	299	315	132	152	253	265	90	110	122	126	141	141
G2014	Sco_Dek_Pol	359	361	316	342	346	346	193	193	138	142	240	260	175	179	220	226	311	359	256	292	295	297	199	201	191	195	154	156	181	191	109	125	226	234	257	381	271	287	132	148	237	249	94	118	122	126	145	145
G2015	Sco_Dek_Pol	363	363	332	380	346	346	193	193	136	144	240	290	179	179	220	220	307	359	260	296	295	295	199	227	191	191	154	154	193	195	113	125	222	246	273	341	287	299	0	0	229	237	90	118	126	126	141	145
G2016	Sco_Dek_Pol	359	363	324	332	346	346	193	197	142	142	260	260	173	179	222	226	311	355	272	280	295	297	197	199	191	193	154	156	181	195	125	133	222	230	353	369	271	307	132	152	237	253	94	94	122	126	145	145
G2017	Sco_Dek_Pol	359	365	332	342	346	346	195	195	134	142	260	260	173	179	220	220	347	359	256	280	297	297	197	225	191	191	154	156	181	193	125	125	222	222	289	353	271	311	132	164	237	241	102	142	122	130	141	141
G2018	Sco_Dek_Pol	359	363	328	332	346	346	193	195	118	118	250	260	173	173	220	220	307	363	260	292	295	295	201	225	191	191	154	158	193	193	109	145	226	226	353	357	287	307	132	152	237	237	118	142	118	126	141	141
G2020	Sco_Dek_Pol	359	359	324	364	346	352	193	195	140	142	240	260	173	179	220	222	347	359	276	280	295	297	199	201	191	195	154	174	181	195	121	125	234	242	381	381	283	315	148	156	233	237	102	114	130	134	145	145
G2022	Sco_Dek_Pol	361	367	340	376	346	346	195	195	136	146	290	300	173	179	220	222	359	371	272	280	295	295	201	225	191	195	154	170	189	197	117	137	234	242	349	353	319	327	132	152	233	241	90	110	122	126	141	141
G2026	Sco_Dek_Pol	363	363	364	380	346	346	193	193	136	142	260	290	173	173	220	220	359	359	296	308	295	297	201	225	191	191	154	154	195	195	145	145	222	246	325	357	283	283	140	152	229	241	90	106	126	126	141	141
G2027	Sco_Dek_Pol	363	365	316	372	346	352	197	201	142	142	230	260	173	179	222	222	351	367	300	308	297	297	201	205	191	193	156	168	187	195	109	125	230	234	345	353	271	295	128	164	233	237	90	118	126	170	141	145
G2028	Sco_Dek_Pol	359	361	328	340	346	346	195	197	142	144	250	260	173	173	220	220	359	371	256	288	295	295	199	217	191	193	154	156	183	187	109	129	222	234	361	369	275	327	132	132	229	237	90	90	126	126	141	141
G2029	Sco_Dek_Pol	359	367	316	332	346	346	193	197	118	142	260	260	173	173	220	222	359	375	252	256	295	295	197	199	191	191	156	156	181	197	113	113	222	250	337	369	295	327	132	152	245	253	94	94	118	166	141	141
G2030	Sco_Dek_Pol	359	363	320	368	346	346	195	197	160	160	260	260	168	179	220	220	315	323	260	264	297	297	199	201	191	191	154	156	187	195	109	145	230	242	353	357	303	303	128	160	233	245	118	118	130	138	145	145
G2031	Sco_Dek_Pol	363	363	316	342	346	360	193	195	146	146	230	260	173	173	212	222	375	395	272	308	295	297	197	199	191	191	154	168	195	195	109	109	230	234	345	345	295	311	128	152	233	233	90	118	130	170	141	145
G2032	Sco_Dek_Pol	359	359	370	380	346	346	189	197	118	134	230	300	173	177	220	222	335	363	260	296	295	295	205	225	191	193	154	158	195	195	109	125	234	242	353	361	283	283	128	132	237	261	90	126	122	130	141	145
G2033	Sco_Dek_Pol	359	363	320	380	346	346	193	201	136	142	260	290	173	179	220	220	359	359	296	308	295	295	201	201	191	195	154	154	181	195	113	113	222	230	353	357	283	299	140	152	229	233	90	90	126	146	141	141
G2034	Sco_Dek_Pol	0	0	342	350	352	352	197	201	140	140	260	260	173	175	212	222	363	367	280	292	295	297	199	225	191	191	154	158	193	193	101	109	222	234	353	353	267	327	124	148	229	237	114	134	130	142	145	145
G2037	Sco_Dek_Pol	0	0	340	368	346	346	193	195	148	160	260	260	173	175	220	220	315	351	284	300	295	295	199	199	191	193	156	156	187	187	125	145	222	246	313	353	271	303	128	132	237	245	90	106	122	158	141	145
G2038	Sco_Dek_Pol	359	359	332	364	346	346	193	195	118	118	250	260	173	173	220	222	339	403	264	308	295	297	199	205	193	195	154	168	193	193	121	129	222	222	325	381	295	299	132	140	237	237	90	94	134	138	141	145
V2752	Sco_Nit_Nit	359	359	340	352	346	346	0	0	140	142	210	360	173	173	220	222	307	395	272	284	295	297	193	199	191	193	156	170	181	187	105	133	238	242	265	361	307	315	132	136	237	249	98	114	138	142	145	145
V2754	Sco_Nit_Nit	359	359	364	368	346	356	195	197	142	142	240	260	173	183	222	226	327	351	260	284	295	295	199	199	191	193	154	156	195	195	101	145	222	242	317	373	311	347	152	160	229	237	90	90	138	174	141	141
V2755	Sco_Nit_Nit	359	363	316	340	346	346	191	193	142	144	240	250	177	179	220	222	359	371	280	292	295	295	191	201	191	191	154	156	181	181	113	121	234	242	317	321	0	0	132	132	233	241	86	118	130	138	141	141
V2756	Sco_Nit_Nit	359	363	336	372	346	356	197	197	140	142	260	290	175	179	220	222	335	363	256	292	295	295	199	199	191	193	156	168	181	195	109	121	230	234	299	381	303	315	136	140	229	249	94	98	122	130	141	141
V2757	Sco_Nit_Nit	359	367	340	364	360	360	193	197	118	146	260	290	173	175	220	220	335	375	284	316	295	295	199	199	191	193	154	154	181	197	133	133	222	234	365	409	251	291	152	156	241	245	86	102	122	158	141	141
V2758	Sco_Nit_Nit	361	367	320	336	346	346	191	197	140	140	280	360	173	175	222	222	323	371	228	276	295	297	195	233	191	193	154	168	181	189	109	117	250	250	313	345	283	303	132	132	229	249	114	138	126	162	141	141
V2760	Sco_Nit_Nit	363	365	364	368	346	346	193	195	118	146	260	260	175	179	220	220	367	395	288	296	295	295	197	197	191	195	154	158	193	195	109	133	222	234	341	369	303	311	132	156	233	245	90	90	126	134	141	145
V2761	Sco_Nit_Nit	359	367	348	360	0	0	193	195	118	142	230	300	173	179	212	220	363	375	228	280	295	295	191	199	191	193	154	156	181	187	109	137	242	242	337	341	283	327	124	136	233	261	82	102	130	162	141	145
V2762	Sco_Nit_Nit	359	367	344	368	346	346	189	193	118	146	260	260	173	181	218	222	307	331	228	272	295	295	195	199	191	195	156	168	181	195	109	129	234	242	353	357	283	295	136	152	229	233	114	138	122	158	141	141
V2763	Sco_Nit_Nit	359	363	320	328	346	346	197	197	142	160	240	290	173	173	214	222	355	363	236	260	295	295	201	225	193	193	154	168	187	193	109	109	234	242	301	369	311	327	132	160	237	237	98	102	126	126	141	141
V2764	Sco_Nit_Nit	359	367	320	370	346	356	189	195	118	158	240	250	175	183	220	220	299	367	284	288	295	297	0	0	193	193	154	154	193	199	113	113	230	242	325	389	259	271	132	172	229	233	110	138	134	194	141	141
V2765	Sco_Nit_Nit	359	363	344	364	346	352	0	0	146	160	260	260	173	175	220	222	311	339	256	300	295	297	197	197	191	193	154	154	181	187	125	133	222	234	301	329	327	335	132	164	233	245	94	94	158	198	141	141
V2766	Sco_Nit_Nit	359	359	328	364	346	360	189	191	134	146	240	280	173	177	222	222	367	383	292	292	295	297	227	233	191	191	154	154	201	221	113	161	230	234	341	345	287	287	128	152	201	257	86	118	130	134	141	141
V2767	Sco_Nit_Nit	359	363	328	364	352	360	193	195	142	158	250	290	175	175	222	224	347	375	292	296	297	297	195	199	191	191	154	172	187	187	113	133	222	230	317	357	279	315	152	156	241	253	86	110	130	190	141	141
V2768	Sco_Nit_Nit	0	0	336	360	346	346	193	197	146	160	240	260	173	175	222	222	327	371	280	288	295	297	201	201	193	193	154	168	181	201	101	125	242	242	349	417	279	283	132	132	245	249	82	90	158	162	141	145
V2769	Sco_Nit_Nit	363	363	320	368	346	346	189	197	140	152	230	260	173	179	220	222	299	375	268	288	295	295	197	201	191	191	154	154	181	195	113	113	222	242	321	325	279	315	128	152	233	249	94	138	134	210	141	145
V2770	Sco_Nit_Nit	367	367	332	356	346	352	193	197	142	164	230	240	173	179	220	220	335	383	288	292	295	295	201	225	191	191	158	170	195	195	101	109	222	230	281	357	275	303	0	0	229	237	94	114	122	126	145	145
V2777	Sco_Nit_Nit	0	0	352	372	346	348	191	193	146	158	260	260	173	177	222	226	307	371	228	292	295	297	199	201	191	193	156	158	181	195	109	141	234	242	299	393	259	295	132	136	229	257	0	0	122	194	141	141
V2779	Sco_Nit_Nit	359	367	336	344	346	360	191	193	140	142	240	260	173	173	214	222	311	367	288	292	295	295	195	201	191	193	150	170	181	197	121	129	222	242	333	397	263	287	136	136	233	241	94	98	126	134	141	143
V2780	Sco_Nit_Nit	359	359	328	340	352	360	193	197	118	144	240	290	173	175	222	222	347	347	272	280	295	297	199	225	193	193	156	170	195	197	109	137	222	222	293	429	287	303	132	152	237	245	110	118	122	158	141	141
C3716	Sco_Ann_mai	357	363	336	360	346	346	189	197	142	144	240	260	175	179	0	0	371	371	264	308	295	297	199	201	191	191	154	170	193	193	125	133	222	222	365	389	283	331	132	132	225	265	82	122	122	142	141	145
C3718	Sco_Ann_mai	359	365	336	336	346	346	191	193	140	146	240	240	173	179	0	0	307	359	280	296	295	297	199	199	191	193	156	168	181	187	101	125	222	234	269	329	251	283	132	148	237	265	98	134	130	134	141	141
C3719	Sco_Ann_mai	359	359	0	0	346	346	193	195	134	144	240	260	175	177	0	0	351	355	228	256	295	295	199	201	191	195	154	156	193	195	109	133	230	234	365	401	283	331	128	132	229	257	90	130	122	134	141	141
C3720	Sco_Ann_mai	359	367	368	376	350	352	189	195	136	142	260	300	173	173	220	220	363	387	240	276	295	295	193	199	191	193	154	168	195	197	133	149	242	246	305	325	255	303	132	140	241	253	90	122	126	138	141	141
C3721	Sco_Ann_mai	359	359	360	380	346	346	197	197	136	142	260	260	173	177	214	222	367	395	292	328	295	297	191	199	193	193	154	156	199	201	109	125	234	238	333	357	283	351	132	160	237	249	90	118	130	198	141	143
C3723	Sco_Ann_mai	357	359	328	336	354	356	197	197	142	146	260	260	173	173	222	222	307	371	272	308	297	297	199	201	191	193	156	156	193	201	109	125	222	242	341	397	263	283	132	132	237	241	82	98	122	138	141	145
C3724	Sco_Ann_mai	359	359	324	336	346	346	195	197	118	132	240	260	175	177	222	222	371	375	300	308	295	295	197	201	191	193	154	156	187	193	101	125	242	246	365	385	283	299	132	164	233	245	0	0	126	170	141	145
C3725	Sco_Ann_mai	359	363	320	328	346	360	195	197	134	142	260	290	173	179	222	224	323	379	228	300	295	295	195	201	191	193	156	156	181	189	113	133	234	242	329	369	331	335	128	152	237	237	90	102	150	198	141	145
C3726	Sco_Ann_mai	359	359	332	336	346	360	193	197	142	142	240	260	173	179	222	222	299	319	248	256	295	295	199	201	191	193	154	156	181	187	113	149	222	242	341	357	279	299	132	152	237	245	82	98	130	198	141	141
C3727	Sco_Ann_mai	359	365	328	344	346	346	197	197	142	146	240	260	173	179	226	228	307	327	248	292	295	297	193	203	193	193	154	176	195	197	109	113	222	222	317	385	307	331	132	140	233	253	110	118	130	162	141	141
C3728	Sco_Ann_mai	359	359	354	380	346	346	197	197	118	140	250	300	175	179	220	220	363	387	248	284	295	297	199	225	191	191	156	156	193	195	117	157	222	234	317	337	271	295	128	128	229	245	94	130	122	130	145	145
C3729	Sco_Ann_mai	359	359	324	352	346	346	193	195	142	142	250	260	173	175	212	220	363	371	256	300	295	297	201	205	193	195	154	156	181	197	109	141	246	258	309	397	307	351	136	140	233	261	0	0	122	130	141	145
C3730	Sco_Ann_mai	363	365	328	332	346	346	189	189	140	154	260	260	173	175	220	222	311	327	228	256	295	295	197	205	191	193	154	154	195	197	125	129	222	234	349	365	267	299	132	140	225	241	94	122	126	194	141	141
C3731	Sco_Ann_mai	359	359	320	360	346	346	191	197	132	146	240	260	173	175	222	222	343	371	300	300	295	295	199	201	191	195	154	156	187	193	125	141	222	246	361	361	311	311	132	156	265	269	82	114	126	138	141	141
C3732	Sco_Ann_mai	363	367	328	340	348	360	197	197	138	146	240	300	173	177	220	222	371	379	260	288	295	297	203	203	191	193	154	158	181	189	125	125	222	230	333	345	315	331	128	132	253	261	110	114	142	142	141	141
C3733	Sco_Ann_mai	359	361	324	368	346	346	195	197	118	146	260	360	173	179	212	226	307	375	260	284	295	295	195	197	191	191	154	154	181	195	109	145	230	246	317	365	267	335	132	136	229	253	110	110	142	142	141	141
C3734	Sco_Ann_mai	359	359	320	328	346	360	189	197	140	142	260	290	173	175	222	226	395	395	256	292	295	297	199	225	191	191	150	174	195	197	109	137	222	222	345	421	319	331	132	156	229	261	102	118	162	162	141	145
C3735	Sco_Ann_mai	361	367	340	372	346	346	189	197	146	154	240	240	175	179	220	222	379	379	288	300	295	297	199	225	191	191	154	174	187	187	113	129	222	242	285	321	299	327	132	136	253	253	114	118	166	166	141	141
C3736	Sco_Ann_mai	363	367	326	336	346	346	195	195	142	160	260	300	173	175	220	222	335	375	272	280	295	295	195	223	193	193	154	154	181	187	125	125	234	242	405	433	327	331	132	160	229	233	90	94	126	158	141	141
C3737	Sco_Ann_mai	359	359	340	352	346	346	189	199	118	142	240	260	173	175	222	222	307	351	196	288	295	297	199	199	191	195	150	156	193	195	101	137	222	242	293	341	299	327	132	156	241	245	94	118	122	126	141	141
C3738	Sco_Ann_mai	359	369	320	328	346	346	195	197	142	146	240	260	173	175	220	226	315	371	264	292	295	297	199	205	191	193	154	156	187	191	113	121	246	246	313	317	279	311	132	156	237	237	110	114	122	134	141	141
C3739	Sco_Ann_mai	359	363	322	360	346	348	193	195	142	142	260	260	173	175	222	226	371	375	292	308	295	295	195	201	191	191	154	156	189	193	125	133	230	234	241	365	311	311	128	132	233	261	110	114	162	194	141	145
C3740	Sco_Ann_mai	359	359	332	372	346	352	195	197	118	160	230	300	175	175	214	222	375	395	264	288	295	295	199	201	191	191	154	154	181	191	109	125	218	242	333	349	299	323	128	136	229	233	106	118	158	194	141	145
C3741	Sco_Ann_mai	359	359	372	376	346	346	193	195	132	164	260	260	179	179	220	222	363	375	252	280	295	297	199	203	191	193	154	154	187	199	113	121	234	246	345	397	307	311	132	136	229	257	110	114	122	130	141	141
C3742	Sco_Ann_mai	359	359	336	340	346	348	195	201	140	144	260	260	173	175	222	224	307	375	300	312	295	297	197	201	193	195	154	170	187	193	121	137	234	246	325	421	303	335	136	152	249	257	94	102	130	194	141	141
C3743	Sco_Ann_mai	359	359	324	346	346	346	191	197	142	146	230	260	175	179	220	222	315	351	256	284	295	297	199	201	191	195	154	168	195	195	109	121	222	234	265	413	263	271	132	164	233	257	90	118	122	170	141	145
C3744	Sco_Ann_mai	367	367	352	364	346	346	193	197	134	144	240	250	173	175	220	222	307	375	276	308	295	295	199	199	191	195	154	158	181	195	113	125	234	234	337	401	259	331	136	152	225	269	90	94	142	190	141	145
[truncated: 18 more columns]
